# Supplementary material for: Poly[tetraaqua-μ4-squarato-di-μ3-squarato-disam­arium(III)]
Source: Acta Crystallogr Sect E Struct Rep Online. 2008 Nov 20;64(Pt 12):m1566–7. doi: 10.1107/S160053680803674X (PMC2960018; doi:10.1107/S160053680803674X)
Supplement: Supplementary file 2 [file e-64-m1566-Isup2.hkl]

#
# h,k,l, Fc-squared, Fo-squared, sigma(Fo-squared) and status flag
#
data_I
_shelx_title ' new in P 21/c'
_shelx_refln_list_code          4
_shelx_F_calc_maximum      218.74
_exptl_crystal_F_000       664.00
_reflns_d_resolution_high  0.7107
 
loop_
 _symmetry_equiv_pos_as_xyz
 'x, y, z'
 '-x, y+1/2, -z+1/2'
 '-x, -y, -z'
 'x, -y-1/2, z-1/2'
 
_cell_length_a     7.0824
_cell_length_b    16.7725
_cell_length_c     6.9066
_cell_angle_alpha  90.000
_cell_angle_beta  101.585
_cell_angle_gamma  90.000
 
_shelx_F_squared_multiplier     1.000
 
loop_
 _refln_index_h
 _refln_index_k
 _refln_index_l
 _refln_F_squared_calc
 _refln_F_squared_meas
 _refln_F_squared_sigma
 _refln_observed_status
   1   0   0        1.38       16.97      1.31 o
   2   0   0    36134.45    31736.75    972.24 o
   3   0   0     3426.93     3527.47     52.20 o
   4   0   0    34425.98    31505.76    605.53 o
   5   0   0      418.06      401.95     14.36 o
   6   0   0    13019.85    12961.45    283.19 o
   7   0   0     6120.96     6031.80    150.08 o
   8   0   0    11059.55    10983.04    313.20 o
   9   0   0     2810.21     2778.38    156.60 o
   1   1   0     6184.59     6285.20     74.28 o
   2   1   0        1.15        7.24      0.92 o
   3   1   0     2957.34     2722.16     29.36 o
   4   1   0      327.50      347.56      5.31 o
   5   1   0     3677.41     3531.32     64.60 o
   6   1   0     1029.55     1018.89     31.32 o
   7   1   0     2948.17     2930.32     56.27 o
   8   1   0     1018.16      982.39     30.64 o
   9   1   0     1400.36     1329.37     57.19 o
   1   2   0      685.83      702.58     11.09 o
   2   2   0     3732.92     3545.13     39.15 o
   3   2   0     2871.77     3055.98     32.52 o
   4   2   0     9160.40     9361.34    212.07 o
   5   2   0     1842.41     1970.09     31.32 o
   6   2   0     2735.09     2668.17     48.26 o
   7   2   0      256.18      260.93     18.27 o
   8   2   0     2979.35     2923.60     79.90 o
   9   2   0      812.11      812.51     46.33 o
   2   3   0       39.10       51.03      2.61 o
   3   3   0    47845.77    45126.66    878.87 o
   4   3   0     2227.11     2254.26     55.46 o
   5   3   0    31613.02    30422.21    790.19 o
   6   3   0     5602.42     5650.64    100.87 o
   7   3   0     9463.75     9494.50    180.75 o
   8   3   0     2598.45     2652.41     71.82 o
   9   3   0     6563.90     7012.77    179.08 o
   0   4   0     5647.33     5197.61    236.86 o
   1   4   0      822.69      769.96     16.90 o
   2   4   0     9026.06     9209.60    139.08 o
   3   4   0        2.95        5.22      1.85 o
   4   4   0     4898.39     4983.68    122.67 o
   5   4   0      705.42      707.23     26.10 o
   6   4   0      640.35      650.75     23.49 o
   7   4   0      303.45      290.63     32.63 o
   8   4   0     1054.79     1004.77     49.59 o
   9   4   0      150.33      144.89     15.66 o
   1   5   0    22708.67    21471.66    735.38 o
   2   5   0       16.99       21.55      1.85 o
   3   5   0    11253.46    11736.40    157.92 o
   4   5   0      758.20      784.92     14.68 o
   5   5   0     8896.10     9105.17    342.57 o
   6   5   0     1130.20     1142.27     51.55 o
   7   5   0     2019.05     2017.68     80.91 o
   8   5   0      783.94      771.59     32.75 o
   9   5   0     1761.29     1685.70     96.57 o
   1   6   0    13783.39    14007.79    667.52 o
   2   6   0    44124.24    41451.30   1682.17 o
   3   6   0     1197.59     1195.74     19.82 o
   4   6   0    23517.96    23420.38    589.87 o
   5   6   0     5988.07     6028.17    124.63 o
   6   6   0    17722.02    18157.13    591.83 o
   7   6   0     1379.08     1450.61     90.70 o
   8   6   0     7112.58     7263.14    156.21 o
   9   6   0     3471.30     3686.25    114.42 o
   1   7   0     3442.62     3360.22    100.49 o
   2   7   0     1239.40     1378.57     38.50 o
   3   7   0     4757.30     4762.69     94.98 o
   4   7   0      284.27      319.18      8.15 o
   5   7   0     2846.85     2873.42    137.68 o
   6   7   0       24.19       20.88      3.50 o
   7   7   0     1272.96     1282.09     65.90 o
   8   7   0       26.64       43.37     16.31 o
   9   7   0      330.05      331.06     21.92 o
   0   8   0    29933.26    27495.44   1046.63 o
   1   8   0     2105.34     2215.18     71.63 o
   2   8   0    17497.87    18100.17    370.54 o
   3   8   0      429.44      499.03     22.19 o
   4   8   0     5224.64     5307.97    216.63 o
   5   8   0      235.81      223.55      9.79 o
   6   8   0     6815.50     6838.49    408.47 o
   7   8   0      880.40      906.29     23.41 o
   8   8   0     3312.90     3276.90    163.78 o
   9   8   0     1228.60     1121.27     82.22 o
   1   9   0    32610.60    29335.51   1118.40 o
   2   9   0     2225.03     2489.42    151.38 o
   3   9   0    24250.67    23178.08    645.88 o
   4   9   0     1424.63     1471.43     38.50 o
   5   9   0    12124.08    12020.30    822.81 o
   6   9   0     3390.60     3509.23    199.02 o
   7   9   0     7903.33     8189.65    642.07 o
   8   9   0     2253.60     2333.57    150.73 o
   9   9   0     3984.01     4218.00    449.58 o
   0  10   0     2914.25     2662.24    110.93 o
   1  10   0      402.94      447.62     84.83 o
   2  10   0      916.17      930.30     25.36 o
   3  10   0       68.57       65.04     11.09 o
   4  10   0     1680.67     1635.37     50.73 o
   5  10   0       51.70       38.56      6.71 o
   6  10   0     1742.89     1673.04    136.37 o
   7  10   0       78.24       69.06      8.48 o
   8  10   0       80.54       56.45     14.36 o
   2  11   0      427.43      443.17     14.00 o
   3  11   0    13515.92    13617.53    319.60 o
   4  11   0      395.12      355.35     23.49 o
   5  11   0     6654.89     7024.39    375.85 o
   6  11   0     1915.12     1975.93    165.74 o
   7  11   0     2821.06     2827.30    274.05 o
   8  11   0      177.77      121.11     16.97 o
   0  12   0    23707.89    21821.22    827.38 o
   1  12   0      218.67      215.33     24.80 o
   2  12   0    18200.46    18657.85    720.37 o
   3  12   0       97.67      111.64      9.66 o
   4  12   0    20400.44    19431.20    596.49 o
   5  12   0     1698.63     1911.92    133.11 o
   6  12   0     5974.86     6096.93    319.73 o
   7  12   0     1889.37     1874.96    235.56 o
   8  12   0     5227.01     5792.57    308.64 o
   1  13   0     1015.10      952.66     35.24 o
   2  13   0        1.69       -6.53      9.14 o
   3  13   0       20.38       11.75      9.79 o
   4  13   0      323.81      310.28     17.84 o
   5  13   0      301.00      315.87     14.77 o
   6  13   0       22.68       25.12      7.18 o
   7  13   0       40.68       28.39      7.21 o
   8  13   0       43.91       37.53     11.29 o
   0  14   0     9750.83     9736.74    361.49 o
   1  14   0      475.54      494.60     24.80 o
   2  14   0     4666.86     4878.16    227.07 o
   3  14   0     1537.41     1459.39     41.90 o
   4  14   0     7904.05     7874.48    262.96 o
   5  14   0      204.66      193.32     11.25 o
   6  14   0     4249.45     4322.65    537.02 o
   7  14   0      775.54      762.38     70.47 o
   1  15   0    19627.02    18927.99    679.91 o
   2  15   0     1084.60     1063.59     66.56 o
   3  15   0     9771.24     9867.13    234.96 o
   4  15   0      820.57      783.32     38.76 o
   5  15   0    10572.10    11688.25    685.13 o
   6  15   0      513.62      479.63     58.73 o
   7  15   0     4648.51     4612.90    505.69 o
   0  16   0       49.28       35.24     13.05 o
   1  16   0       85.54      108.32     31.32 o
   2  16   0       16.07       25.99      6.52 o
   3  16   0       14.21       19.74      6.53 o
   4  16   0      180.38      133.11     15.66 o
   5  16   0        7.75       -5.52      5.95 o
   6  16   0       42.90       31.71      8.15 o
   7  16   0      157.85      115.49     11.25 o
   1  17   0     6274.60     6084.00    160.52 o
   2  17   0        1.38        3.48      5.31 o
   3  17   0     5143.18     5118.05    153.58 o
   4  17   0      552.81      492.00     24.62 o
   5  17   0     4034.07     4326.66    157.25 o
   6  17   0      362.68      300.01     18.27 o
   0  18   0    10440.27    10342.27    442.40 o
   1  18   0       50.54       49.08      9.14 o
   2  18   0     7353.75     7582.23    201.89 o
   3  18   0      187.24      158.83     13.75 o
   4  18   0     8832.87     9684.12    313.86 o
   5  18   0     1081.45     1178.05    122.67 o
   6  18   0     5099.16     5580.16    411.08 o
   1  19   0       67.78       61.34      8.44 o
   2  19   0        9.02       12.40      5.70 o
   3  19   0       54.52       36.26     14.36 o
   4  19   0        0.17       -5.95      5.95 o
   5  19   0       81.21       66.68      9.09 o
   0  20   0     5858.96     6055.29    264.92 o
   1  20   0        3.70        1.55      5.94 o
   2  20   0     6266.86     6496.07    190.40 o
   3  20   0       19.43       17.84      9.14 o
   4  20   0     3584.46     3913.04    210.76 o
   5  20   0      931.81      977.57     45.76 o
   1  21   0     6227.81     6472.89    189.23 o
   2  21   0      102.53       60.03     15.66 o
   3  21   0     3943.62     4146.04    157.91 o
   4  21   0       86.81       65.25     14.36 o
   0  22   0       18.60       36.54     20.88 o
   1  22   0        0.15       13.05     16.97 o
   2  22   0       47.75       18.27     15.66 o
   3  22   0       25.35       13.05     14.36 o
   1  23   0     4279.98     4819.43    174.87 o
   2  23   0      175.07      131.81     20.88 o
  -9   1   1     1257.15     1260.12     42.33 o
  -8   1   1     6486.63     6471.05    112.56 o
  -7   1   1     3565.29     3523.80     58.55 o
  -6   1   1     9444.55     9000.64    139.26 o
  -5   1   1      123.24      113.12      5.01 o
  -4   1   1    15772.74    14904.00    205.98 o
  -3   1   1    10240.38    10885.08    126.86 o
  -2   1   1    27839.62    25945.27    418.42 o
  -1   1   1      242.30      275.36      4.61 o
   1   1   1     2681.88     2848.94     49.42 o
   2   1   1    31223.13    30147.97    600.76 o
   3   1   1     1096.07     1097.06     21.53 o
   4   1   1    11649.63    11894.86    165.87 o
   5   1   1      906.08      889.27     19.58 o
   6   1   1    10000.10    10169.41    154.21 o
   7   1   1      540.40      541.55     19.76 o
   8   1   1     3392.12     3342.59     80.64 o
   9   1   1     2981.43     2928.46    130.50 o
  -9   2   1     3832.46     3990.31    116.66 o
  -8   2   1     1537.91     1504.82     43.46 o
  -7   2   1     7062.63     6970.64    117.75 o
  -6   2   1      626.20      658.01     16.13 o
  -5   2   1    19509.32    18644.76    285.60 o
  -4   2   1      573.81      610.75     10.15 o
  -3   2   1    15133.71    14174.20    165.74 o
  -2   2   1        7.77       19.58      0.92 o
  -1   2   1    25300.48    27166.57   1305.02 o
   0   2   1       25.12       19.66      1.85 o
   1   2   1    17745.77    18392.27    501.13 o
   2   2   1      110.52      103.03      3.13 o
   3   2   1    38912.82    38093.54    780.72 o
   4   2   1     1569.47     1587.29     23.66 o
   5   2   1    11243.28    11516.73    276.01 o
   6   2   1     1614.62     1714.35     37.19 o
   7   2   1     9481.14     9571.26    181.40 o
   8   2   1     2065.22     2005.21     58.59 o
   9   2   1     2334.75     2295.11     87.93 o
  -9   3   1       24.92       10.44      9.23 o
  -8   3   1        5.97        8.87      7.20 o
  -7   3   1      451.33      410.14     19.31 o
  -6   3   1      186.24      157.82      7.21 o
  -5   3   1      700.61      680.35     12.82 o
  -4   3   1     1313.59     1467.96     48.29 o
  -3   3   1        9.66       17.07      1.85 o
  -2   3   1     2579.66     2758.31     35.07 o
  -1   3   1      800.69      825.60     26.10 o
   0   3   1     2400.95     2609.36     64.60 o
   1   3   1      159.86      176.95      4.61 o
   2   3   1      246.77      282.10      9.14 o
   3   3   1        8.30       12.71      1.96 o
   4   3   1       10.99       25.75      3.26 o
   5   3   1     1093.97     1096.99     31.97 o
   6   3   1     1544.34     1450.97     28.71 o
   7   3   1      233.79      193.38     21.53 o
   8   3   1      107.29      111.15     17.62 o
   9   3   1       81.48       60.38     12.53 o
  -9   4   1     3823.00     3788.18     94.11 o
  -8   4   1     2314.27     2387.37     52.36 o
  -7   4   1     6407.36     6538.28    169.00 o
  -6   4   1     3510.70     3495.77     59.39 o
  -5   4   1    14381.88    14414.49    224.23 o
  -4   4   1      466.34      452.24      8.31 o
  -3   4   1    35958.32    34201.64    619.47 o
  -2   4   1     3777.86     4190.30     60.32 o
  -1   4   1    25100.04    24272.46    803.89 o
   0   4   1       94.27      103.85      5.87 o
   1   4   1    14469.61    14351.83    615.97 o
   2   4   1     4102.00     4683.56     65.83 o
   3   4   1    22239.41    22796.70    308.21 o
   4   4   1     3612.43     3610.42    150.08 o
   5   4   1    14842.48    15358.57    743.21 o
   6   4   1     1852.91     1901.62    107.01 o
   7   4   1     3883.16     3820.72    153.99 o
   8   4   1     1648.47     1751.95    118.76 o
   9   4   1     2590.47     2656.03    103.75 o
  -9   5   1      968.31      935.16     32.14 o
  -8   5   1     3132.30     3150.61     82.75 o
  -7   5   1      315.60      294.33     14.42 o
  -6   5   1     7200.07     7625.04    149.28 o
  -5   5   1     1485.97     1583.39     31.97 o
  -4   5   1    13691.75    13702.34    203.50 o
  -3   5   1      264.61      264.80      5.95 o
  -2   5   1    44815.73    41764.52   1720.01 o
  -1   5   1      826.29      889.02     21.53 o
   0   5   1    18769.13    18020.57    460.02 o
   1   5   1      692.45      820.04     20.88 o
   2   5   1    20806.95    20567.51    549.41 o
   3   5   1     3450.17     3581.76     95.27 o
   4   5   1    16297.33    16416.20    651.20 o
   5   5   1     2330.89     2433.23     92.00 o
   6   5   1     5390.49     5653.60    303.42 o
   7   5   1     1578.28     1622.22     66.56 o
   8   5   1     6862.60     6835.18    285.80 o
   9   5   1      727.26      696.41     47.63 o
  -9   6   1       29.80       21.59     13.70 o
  -8   6   1        4.95        7.83      6.87 o
  -7   6   1        5.68        8.61      4.34 o
  -6   6   1      178.69      173.61      9.14 o
  -5   6   1      109.68      124.23      9.14 o
  -4   6   1      170.27      157.71      8.48 o
  -3   6   1     1530.73     1623.59     29.89 o
  -2   6   1      300.28      315.72     13.05 o
  -1   6   1      568.51      647.17     20.23 o
   0   6   1      594.55      590.14     30.67 o
   1   6   1     4190.99     4405.04    177.48 o
   2   6   1        0.08        4.57      1.85 o
   3   6   1      285.96      324.48     17.62 o
   4   6   1      534.69      513.47     11.29 o
   5   6   1      607.16      584.31     26.10 o
   6   6   1      304.55      292.69     11.07 o
   7   6   1       83.26       78.32     28.71 o
   8   6   1       26.17       26.52     11.29 o
   9   6   1       71.74       65.74     14.42 o
  -9   7   1     2148.14     2167.75    110.27 o
  -8   7   1     4819.39     4993.74    135.57 o
  -7   7   1     1530.46     1610.46     70.47 o
  -6   7   1    18169.64    18587.28    533.75 o
  -5   7   1      350.07      405.18     11.75 o
  -4   7   1     8190.53     8310.24    458.06 o
  -3   7   1     1198.79     1285.20     28.06 o
  -2   7   1    27077.67    25078.54    736.03 o
  -1   7   1     2582.26     2759.89    203.58 o
   0   7   1    32101.91    29925.38    836.52 o
   1   7   1      629.41      573.38     15.66 o
   2   7   1    17589.71    16909.99    311.31 o
   3   7   1     1229.99     1168.67     21.22 o
   4   7   1    12515.65    12642.24    222.51 o
   5   7   1      535.59      538.91     28.71 o
   6   7   1     9671.94    10140.31    606.83 o
   7   7   1     2756.55     2849.11    145.51 o
   8   7   1     6219.32     6308.21    304.07 o
   9   7   1     2072.41     2167.90    107.01 o
  -9   8   1     2348.10     2364.29     84.52 o
  -8   8   1     1205.19     1185.43     39.55 o
  -7   8   1     6711.33     6899.75    416.30 o
  -6   8   1     1601.17     1568.41     60.03 o
  -5   8   1     6974.56     7159.34    120.70 o
  -4   8   1      125.67      122.23      6.71 o
  -3   8   1     8822.64     8851.90    249.91 o
  -2   8   1      370.63      354.88     18.27 o
  -1   8   1    24679.52    23922.10   1340.25 o
   0   8   1      132.39      113.54      6.46 o
   1   8   1    19376.17    18673.66   1327.20 o
   2   8   1      197.09      155.30      5.01 o
   3   8   1    11343.38    11008.82    205.92 o
   4   8   1     1180.93     1230.63     25.71 o
   5   8   1     4967.08     5159.65    261.66 o
   6   8   1      494.67      538.03     33.93 o
   7   8   1     5091.27     5545.00    304.72 o
   8   8   1     2376.14     2499.42    162.47 o
  -9   9   1      153.12      130.01     17.53 o
  -8   9   1      595.68      547.24     28.06 o
  -7   9   1       14.48       12.35      4.77 o
  -6   9   1      122.04      130.80     23.49 o
  -5   9   1      330.01      314.51     10.86 o
  -4   9   1        5.44       19.74      6.53 o
  -3   9   1      443.98      487.06     14.28 o
  -2   9   1       91.96       68.92      5.01 o
  -1   9   1       47.47       29.03      6.53 o
   0   9   1      820.14      749.08     26.10 o
   1   9   1      119.79      133.84      5.54 o
   2   9   1      647.21      596.86     15.04 o
   3   9   1       30.50       26.34      4.57 o
   4   9   1     1352.46     1290.73     33.99 o
   5   9   1      576.76      534.58     14.76 o
   6   9   1       21.82       12.72      5.87 o
   7   9   1       37.52       47.84      7.00 o
   8   9   1      274.36      254.41     18.10 o
  -8  10   1      648.90      598.89     52.20 o
  -7  10   1     6609.03     6667.02    281.88 o
  -6  10   1     1701.52     1672.10     72.43 o
  -5  10   1    13153.78    13149.43    973.54 o
  -4  10   1     2005.42     2083.88     50.91 o
  -3  10   1    15468.40    16418.85    368.67 o
  -2  10   1      159.58      164.91     13.70 o
  -1  10   1    28583.73    27098.71   1051.85 o
   0  10   1      458.63      455.45     19.58 o
   1  10   1    17116.06    16602.45    592.48 o
   2  10   1      541.20      481.14     12.53 o
   3  10   1    25288.50    24624.27    559.11 o
   4  10   1     1714.19     1666.30     40.68 o
   5  10   1     7424.74     7375.57    383.68 o
   6  10   1     2080.02     2159.64    107.01 o
   7  10   1     5979.60     6286.29    868.49 o
   8  10   1     1498.56     1507.42    108.32 o
  -8  11   1     3365.62     3307.50     97.22 o
  -7  11   1     1885.94     1872.20    193.14 o
  -6  11   1     7027.85     6563.51    297.54 o
  -5  11   1     1363.84     1303.88     46.98 o
  -4  11   1     6074.14     6194.51    185.97 o
  -3  11   1      407.92      443.22     15.69 o
  -2  11   1     8663.70     8621.11   1012.04 o
  -1  11   1      185.82      172.26     15.66 o
   0  11   1     6985.42     6206.67    176.18 o
   1  11   1        2.60        8.70      2.61 o
   2  11   1    13132.50    12665.19    246.30 o
   3  11   1       92.18       98.16      7.21 o
   4  11   1     6699.44     6536.57    174.22 o
   5  11   1     1309.66     1350.76     60.03 o
   6  11   1     3241.44     3385.65    198.36 o
   7  11   1      979.44     1015.59     35.99 o
   8  11   1     1190.82     1246.55     62.64 o
  -8  12   1      305.69      275.72     42.41 o
  -7  12   1      110.73       84.44      8.44 o
  -6  12   1      182.01      164.75      9.88 o
  -5  12   1     1339.40     1397.23     56.77 o
  -4  12   1      447.86      470.69     16.34 o
  -3  12   1       94.33      100.60     16.31 o
  -2  12   1       19.91       16.78      4.85 o
  -1  12   1     2054.22     2101.07    253.17 o
   0  12   1     2043.83     2214.62     93.96 o
   1  12   1       39.67       57.33      7.83 o
   2  12   1        5.41       10.63      5.87 o
   3  12   1     1244.41     1176.45     30.67 o
   4  12   1      205.92      182.70     11.07 o
   5  12   1      189.68      187.65     28.06 o
   6  12   1      474.95      471.11     18.10 o
   7  12   1      400.69      419.59     62.64 o
   8  12   1        1.57        0.25      9.86 o
  -8  13   1     5319.21     5346.03    373.89 o
  -7  13   1     1292.33     1229.85     98.53 o
  -6  13   1     7173.26     7700.11    407.17 o
  -5  13   1      382.81      332.92     14.92 o
  -4  13   1    11266.01    11994.62    285.64 o
  -3  13   1       86.99      101.85      8.89 o
  -2  13   1    15915.85    16506.38   1912.50 o
  -1  13   1      536.24      572.93     76.34 o
   0  13   1    16059.73    15677.19    617.27 o
   1  13   1       15.52       15.19      3.13 o
   2  13   1    18005.68    17504.40    411.57 o
   3  13   1      732.89      660.38     36.54 o
   4  13   1    11043.56    11292.73    358.88 o
   5  13   1     1725.25     1702.83     54.35 o
   6  13   1     6929.62     7485.41    292.32 o
   7  13   1     1503.42     1631.27     57.42 o
  -8  14   1      679.75      598.38     44.37 o
  -7  14   1     2633.44     2404.16    158.56 o
  -6  14   1      370.96      354.41     43.07 o
  -5  14   1     4597.95     4901.30    169.65 o
  -4  14   1      493.72      457.69     15.93 o
  -3  14   1     6465.22     7088.63    183.46 o
  -2  14   1     1577.14     1649.18    120.71 o
  -1  14   1     9772.11    11664.26    428.05 o
   0  14   1      323.85      354.97     33.93 o
   1  14   1     6152.64     6453.59    317.12 o
   2  14   1      298.50      262.62     10.03 o
   3  14   1     3507.95     3484.24     90.44 o
   4  14   1      953.43      976.45     36.63 o
   5  14   1     2935.31     3067.64     93.34 o
   6  14   1      616.29      602.92     24.14 o
   7  14   1     2180.01     2346.42     90.05 o
  -7  15   1      133.45      112.08     16.31 o
  -6  15   1      846.80      878.66    130.50 o
  -5  15   1       24.18        8.61      6.52 o
  -4  15   1      341.51      360.18     15.20 o
  -3  15   1      297.89      269.94     15.66 o
  -2  15   1     1222.27     1169.42     77.00 o
  -1  15   1      619.88      703.41     45.68 o
   0  15   1     2198.61     2122.34    186.62 o
   1  15   1       34.55       26.13      3.13 o
   2  15   1      468.58      423.29     15.97 o
   3  15   1        0.98        3.71      4.77 o
   4  15   1      108.03       94.27     10.03 o
   5  15   1       66.26       63.49      9.66 o
   6  15   1      928.17      967.02     43.07 o
   7  15   1       77.26       57.42     11.75 o
  -7  16   1     5046.26     5517.21    244.04 o
  -6  16   1      724.32      733.05     40.46 o
  -5  16   1     6905.49     7360.13    276.01 o
  -4  16   1      181.46      162.20     12.23 o
  -3  16   1    10327.20    11313.88    388.24 o
  -2  16   1      265.88      248.81     16.31 o
  -1  16   1    13107.66    12481.20    494.60 o
   0  16   1      151.86      132.73      6.02 o
   1  16   1    13796.79    13553.92    357.58 o
   2  16   1      290.77      272.52     14.28 o
   3  16   1     8378.74     8293.26    211.49 o
   4  16   1     1351.66     1376.96     45.62 o
   5  16   1     4788.35     5096.81    208.15 o
   6  16   1      662.14      679.91     35.24 o
  -6  17   1     2899.34     3060.98    193.14 o
  -5  17   1       62.62       48.24      7.80 o
  -4  17   1     4716.31     4896.58    164.39 o
  -3  17   1       63.49       34.21      7.21 o
  -2  17   1     4122.15     4105.59    189.23 o
  -1  17   1       15.99       17.81     15.66 o
   0  17   1     4149.32     4321.23    251.87 o
   1  17   1        2.28        7.05      4.57 o
   2  17   1     2684.57     2683.09     99.41 o
   3  17   1      578.85      630.18     58.07 o
   4  17   1     4168.90     4515.57    141.84 o
   5  17   1      577.53      590.45     43.07 o
   6  17   1     2537.76     2809.46    191.19 o
  -6  18   1      199.45      146.63     26.10 o
  -5  18   1      306.70      319.53     18.92 o
  -4  18   1        0.65       -0.09      8.48 o
  -3  18   1     1161.23     1219.09     47.17 o
  -2  18   1       19.87       -6.53     15.66 o
  -1  18   1      295.49      267.53     23.49 o
   0  18   1      280.34      250.56     20.88 o
   1  18   1     1994.24     2031.91    100.49 o
   2  18   1      347.40      369.70     46.33 o
   3  18   1     1158.15     1162.91     40.43 o
   4  18   1       38.45       31.48     13.70 o
   5  18   1     1621.17     1845.30     71.78 o
   6  18   1       45.45       11.15     13.70 o
  -5  19   1      915.82      941.79     40.27 o
  -4  19   1     8681.75     9675.92    242.66 o
  -3  19   1      441.31      416.18     20.74 o
  -2  19   1     9511.56     9974.66    985.29 o
  -1  19   1       26.75        1.31     10.44 o
   0  19   1     6326.55     6107.49    181.40 o
   1  19   1       31.84       24.80     11.75 o
   2  19   1     7657.80     7801.40    233.60 o
   3  19   1      493.96      486.77     28.71 o
   4  19   1     6208.08     6621.67    382.37 o
   5  19   1     1455.99     1676.95     61.34 o
  -5  20   1     1420.81     1452.41    113.54 o
  -4  20   1      126.12      101.09     10.58 o
  -3  20   1     2082.87     2009.62     78.30 o
  -2  20   1       32.24       12.28      7.80 o
  -1  20   1     3655.04     3733.66    134.42 o
   0  20   1      100.90       67.86     16.97 o
   1  20   1     2176.44     2123.27     82.22 o
   2  20   1      270.87      221.85     23.49 o
   3  20   1     3567.01     3785.86    140.94 o
   4  20   1      229.68      174.87     24.80 o
  -4  21   1      743.62      701.76     65.25 o
  -3  21   1        9.40       -3.92      6.46 o
  -2  21   1      857.94      869.33     38.49 o
  -1  21   1        3.61      -10.44     10.44 o
   0  21   1     1421.26     1349.39     53.51 o
   1  21   1       22.86       16.97     16.97 o
   2  21   1     1619.73     1447.27     92.66 o
   3  21   1       63.98       52.20     14.36 o
   4  21   1      879.77      901.77     57.42 o
  -3  22   1     4587.65     5041.29    169.65 o
  -2  22   1      367.45      350.04     24.13 o
  -1  22   1     6826.60     7331.59    229.68 o
   0  22   1       18.10        3.92     13.05 o
   1  22   1     4893.00     5342.75    178.79 o
   2  22   1      491.79      441.10     50.90 o
   3  22   1     4088.21     4258.28    167.04 o
  -2  23   1     1704.44     1812.67     73.08 o
  -1  23   1       15.27      -10.44     19.58 o
   0  23   1     1320.38     1286.75     70.47 o
   1  23   1       81.15       52.20     18.27 o
  -9   0   2     1406.43     1392.45     49.59 o
  -8   0   2    10532.48    10492.35    237.51 o
  -7   0   2      623.61      548.11     24.80 o
  -6   0   2    24219.34    22980.07    561.16 o
  -5   0   2      347.88      378.46     13.05 o
  -4   0   2    16084.67    15747.66    264.92 o
  -3   0   2       13.15       14.36      1.31 o
  -2   0   2    37900.82    34361.14   1102.74 o
  -1   0   2     2116.94     2388.18     45.68 o
   0   0   2    32694.48    31697.60   1568.63 o
   1   0   2    42740.75    43159.58   1798.32 o
   2   0   2    38195.03    37354.86   1014.00 o
   3   0   2     9279.43     9942.94    245.34 o
   4   0   2     7455.75     7497.33    157.91 o
   5   0   2     3320.91     3412.62     82.22 o
   6   0   2    11591.27    11338.00    300.15 o
   7   0   2     3485.90     3456.99    101.79 o
   8   0   2     3404.02     3373.47    127.89 o
   9   0   2     2721.85     2573.50    120.06 o
  -9   1   2     1416.88     1391.30     34.37 o
  -8   1   2      442.15      418.30     20.23 o
  -7   1   2     3258.78     3249.24     54.79 o
  -6   1   2       26.41       38.51      5.54 o
  -5   1   2    11154.17    10956.70    169.79 o
  -4   1   2      461.80      487.45      7.38 o
  -3   1   2     8683.87     8875.68    101.82 o
  -2   1   2       95.77      109.68      2.77 o
  -1   1   2     4957.42     4981.07     81.99 o
   0   1   2     8541.05     9489.02    150.11 o
   1   1   2    12083.49    12590.79    237.51 o
   2   1   2     1601.75     1682.54     24.71 o
   3   1   2     6878.22     7292.49     98.24 o
   4   1   2      180.55      180.07      5.87 o
   5   1   2     2188.47     2168.07     39.15 o
   6   1   2      538.41      521.50     13.48 o
   7   1   2     2833.77     2661.24     58.71 o
   8   1   2      808.80      797.36     34.37 o
   9   1   2      364.77      347.05     32.88 o
  -9   2   2      449.99      416.97     17.98 o
  -8   2   2     4483.65     4384.36     77.45 o
  -7   2   2       69.29       61.62      5.95 o
  -6   2   2     3038.80     2998.07     54.90 o
  -5   2   2      898.33      977.07     40.46 o
  -4   2   2     7790.29     7767.87    125.28 o
  -3   2   2       82.70       90.07      2.77 o
  -2   2   2    21977.30    22602.56    335.80 o
  -1   2   2      357.85      373.36     19.58 o
   0   2   2    14519.21    15010.08    292.32 o
   1   2   2        3.71       12.96      2.61 o
   2   2   2    13457.79    13744.11    388.24 o
   3   2   2        9.05       11.56      2.61 o
   4   2   2     1852.21     1798.36     30.37 o
   5   2   2      657.73      666.94     27.41 o
   6   2   2     2447.84     2454.66     43.72 o
   7   2   2     1577.45     1544.00     74.39 o
   8   2   2     1923.38     1802.36     70.69 o
   9   2   2      532.32      496.14     48.94 o
  -9   3   2     7509.82     7780.13    189.15 o
  -8   3   2     1234.99     1220.91     28.97 o
  -7   3   2    15035.20    14601.85    251.95 o
  -6   3   2      224.51      225.27     10.15 o
  -5   3   2    19218.57    18703.78    272.36 o
  -4   3   2       84.45      106.49      9.14 o
  -3   3   2    38375.46    37197.63    980.07 o
  -2   3   2     7963.28     9034.57    133.76 o
  -1   3   2    25312.25    26039.74   1142.54 o
   0   3   2     2626.88     2836.68    194.45 o
   1   3   2    32629.63    33038.25   1190.18 o
   2   3   2     3282.71     3339.59     67.21 o
   3   3   2    24435.43    24505.35    597.70 o
   4   3   2     4415.79     4590.20     78.30 o
   5   3   2    11811.12    12040.31    178.88 o
   6   3   2     8299.66     8466.12    318.42 o
   7   3   2     4204.28     4387.91    187.92 o
   8   3   2     2928.13     2899.75    106.36 o
   9   3   2     2233.55     2202.11     81.36 o
  -9   4   2      484.78      464.75     23.41 o
  -8   4   2     1087.83     1060.46     31.01 o
  -7   4   2      235.11      222.10     18.27 o
  -6   4   2     1951.12     1927.81     58.73 o
  -5   4   2     1081.01     1040.51     33.28 o
  -4   4   2     6153.89     6239.27    135.72 o
  -3   4   2      319.31      318.78      5.95 o
  -2   4   2     9805.43    10250.79    351.05 o
  -1   4   2      384.74      399.28     13.70 o
   0   4   2     4292.94     4339.37    286.45 o
   1   4   2      134.67      131.40      5.31 o
   2   4   2     5215.92     5413.67     93.44 o
   3   4   2     1482.21     1537.70     30.67 o
   4   4   2     3971.01     4060.88     93.31 o
   5   4   2      392.16      353.87     13.05 o
   6   4   2     2320.77     2300.63    109.62 o
   7   4   2      120.52      104.85      8.44 o
   8   4   2      410.33      357.26     27.41 o
  -9   5   2     1205.34     1185.59     61.99 o
  -8   5   2      573.43      588.65     24.44 o
  -7   5   2     5426.37     5457.75    126.16 o
  -6   5   2     2217.15     2226.54     56.77 o
  -5   5   2     4301.09     4411.62    181.40 o
  -4   5   2       17.89       18.55      2.17 o
  -3   5   2    12458.38    12666.85    565.07 o
  -2   5   2     1000.82     1068.35     20.47 o
  -1   5   2     4515.69     4412.65    148.12 o
   0   5   2     2748.04     3079.02    200.32 o
   1   5   2    21610.42    22913.98   1450.53 o
   2   5   2      247.03      247.28      7.83 o
   3   5   2     6149.16     6296.88    124.63 o
   4   5   2     1436.98     1453.36     39.15 o
   5   5   2     3752.21     3949.26    292.98 o
   6   5   2     1309.37     1352.09     38.50 o
   7   5   2     1531.06     1503.37     64.60 o
   8   5   2      904.76      877.08     45.02 o
  -9   6   2     1460.11     1442.29     47.65 o
  -8   6   2    11230.85    11204.80    256.04 o
  -7   6   2      660.34      710.65     28.13 o
  -6   6   2    12800.04    13357.61    597.70 o
  -5   6   2        6.31       11.75      3.13 o
  -4   6   2    28599.48    28424.77    467.93 o
  -3   6   2        7.03       13.98      2.17 o
  -2   6   2    37276.89    36779.34   1105.35 o
  -1   6   2     2013.20     2105.84     62.64 o
   0   6   2    47419.76    45053.16   1413.34 o
   1   6   2       21.71       31.96     16.97 o
   2   6   2    18043.16    18121.84    703.40 o
   3   6   2     5994.73     6168.27    128.57 o
   4   6   2     8760.01     8952.09    244.04 o
   5   6   2     2045.69     2219.58    150.73 o
   6   6   2     6864.33     7020.62    394.77 o
   7   6   2     4716.03     4916.64    304.72 o
   8   6   2     3340.74     3404.30    145.51 o
  -9   7   2      831.81      831.89     43.72 o
  -8   7   2      707.56      726.98     29.49 o
  -7   7   2     1079.37     1093.57     36.56 o
  -6   7   2       31.47       28.82      6.53 o
  -5   7   2      275.36      272.06     17.62 o
  -4   7   2       59.34       66.33      4.08 o
  -3   7   2     1477.58     1462.53     26.48 o
  -2   7   2       35.28       40.46      2.17 o
  -1   7   2     4933.89     4989.80    230.99 o
   0   7   2      100.79      118.48      9.14 o
   1   7   2     4819.07     4757.13    294.28 o
   2   7   2      353.62      351.39     10.34 o
   3   7   2     2069.03     2121.46     51.59 o
   4   7   2      466.53      449.25     16.13 o
   5   7   2     3739.71     3869.32    199.67 o
   6   7   2      321.93      324.31     20.23 o
   7   7   2      763.54      806.93     59.38 o
   8   7   2      663.76      615.23     43.07 o
  -9   8   2      581.81      613.26     30.28 o
  -8   8   2     3942.77     3937.87    102.81 o
  -7   8   2      182.25      196.08     13.03 o
  -6   8   2     5838.19     6096.85    122.89 o
  -5   8   2       35.15       24.26      3.36 o
  -4   8   2     4708.73     4822.24    246.00 o
  -3   8   2      477.70      494.17     12.79 o
  -2   8   2     5178.83     4855.70    191.84 o
  -1   8   2      285.52      263.64      8.62 o
   0   8   2    11825.09    11221.86    306.68 o
   1   8   2     2686.43     2580.02     82.22 o
   2   8   2     6877.63     6803.69    345.83 o
   3   8   2     3153.19     3137.12     67.00 o
   4   8   2     6936.87     7362.90    151.97 o
   5   8   2      657.20      653.62     19.31 o
   6   8   2     4686.47     4877.03    264.27 o
   7   8   2     1376.42     1472.82    137.03 o
   8   8   2     1354.56     1397.46     49.21 o
  -9   9   2     5060.83     5261.81    150.12 o
  -8   9   2      897.95      842.67     33.18 o
  -7   9   2    11078.61    11205.51    245.21 o
  -6   9   2      425.75      384.29     23.49 o
  -5   9   2    18023.56    18233.23    303.70 o
  -4   9   2      215.25      198.08      8.69 o
  -3   9   2    31944.99    31482.27    846.96 o
  -2   9   2      133.17      118.27      9.79 o
  -1   9   2    18528.76    17294.11    495.91 o
   0   9   2      107.87       95.27      9.14 o
   1   9   2    27209.77    26157.79    681.22 o
   2   9   2     4765.99     4664.14    131.81 o
   3   9   2    10376.71    10539.06    249.91 o
   4   9   2     4019.36     4173.33    100.84 o
   5   9   2     9421.15     9701.44    227.07 o
   6   9   2      870.16      908.48     25.06 o
   7   9   2     3712.68     3799.06    307.98 o
   8   9   2     2792.17     2855.58    146.81 o
  -9  10   2      253.01      207.80     19.12 o
  -8  10   2      100.27       90.71     21.53 o
  -7  10   2      595.32      600.66     20.52 o
  -6  10   2     1110.20     1074.12     27.76 o
  -5  10   2        1.52        0.87      3.50 o
  -4  10   2     1641.62     1626.71     79.61 o
  -3  10   2       16.56       10.44      4.57 o
  -2  10   2     1088.22     1001.67     45.02 o
  -1  10   2       97.10       90.05      3.92 o
   0  10   2     1793.74     1571.24     52.20 o
   1  10   2        4.63        2.61      7.83 o
   2  10   2     1805.96     1690.00     56.12 o
   3  10   2      398.91      348.44     20.88 o
   4  10   2     2042.70     2090.62     58.73 o
   5  10   2      195.47      174.48      9.66 o
   6  10   2      764.09      774.40     23.66 o
   7  10   2      593.20      558.56     23.41 o
   8  10   2      513.51      514.09     48.29 o
  -8  11   2      846.92      879.45     58.73 o
  -7  11   2     2476.72     2144.55    132.46 o
  -6  11   2       14.65       14.36      5.53 o
  -5  11   2     7435.87     7716.51    178.67 o
  -4  11   2      534.64      509.00     19.06 o
  -3  11   2    11344.11    11226.54    244.04 o
  -2  11   2      542.14      557.17     16.13 o
  -1  11   2    11957.43    11555.94    322.34 o
   0  11   2       66.39       39.15      7.83 o
   1  11   2     3892.66     3426.98     95.27 o
   2  11   2      804.06      790.84     31.32 o
   3  11   2     6548.36     6294.10    164.43 o
   4  11   2     1409.67     1350.69     53.51 o
   5  11   2     4964.97     5261.21    169.00 o
   6  11   2     1924.78     2053.53     58.27 o
   7  11   2     1264.33     1322.07     51.36 o
  -8  12   2     6915.58     7075.04    184.89 o
  -7  12   2      141.99      116.83      9.88 o
  -6  12   2     9083.89     8764.64    198.28 o
  -5  12   2      569.88      584.38     19.30 o
  -4  12   2    15155.73    15870.55    668.17 o
  -3  12   2       39.14       18.42      5.22 o
  -2  12   2    16446.85    16683.36    497.21 o
  -1  12   2      620.49      550.72     19.58 o
   0  12   2     8897.10     8536.13    341.91 o
   1  12   2      811.80      760.83     45.68 o
   2  12   2    17113.02    16466.73    463.28 o
   3  12   2     3170.95     3006.76     93.96 o
   4  12   2    12130.52    12102.74    377.15 o
   5  12   2     2348.61     2373.83     88.74 o
   6  12   2     6024.76     6611.46    302.11 o
   7  12   2     2341.28     2758.24    131.15 o
  -8  13   2       11.03        2.32      8.15 o
  -7  13   2      530.77      459.89     20.74 o
  -6  13   2       28.61       14.25      5.53 o
  -5  13   2      228.99      203.72     16.31 o
  -4  13   2      645.67      623.98     43.07 o
  -3  13   2     2549.81     2482.17     57.83 o
  -2  13   2      683.42      656.64     17.55 o
  -1  13   2     1606.15     1505.99     49.59 o
   0  13   2       29.14       53.51     15.66 o
   1  13   2      834.67      793.45     39.15 o
   2  13   2       20.44        2.61     15.66 o
   3  13   2      519.45      506.35     27.41 o
   4  13   2        5.38       11.75     10.44 o
   5  13   2      442.97      421.52     27.41 o
   6  13   2      178.42      194.00     69.82 o
   7  13   2      476.44      510.39     25.82 o
  -8  14   2     2429.64     2348.22     98.53 o
  -7  14   2      424.46      388.28     17.78 o
  -6  14   2     5210.36     5756.73    153.28 o
  -5  14   2       39.61       26.08      6.71 o
  -4  14   2     6017.59     6541.18    243.39 o
  -3  14   2       17.95       15.71      7.83 o
  -2  14   2    10217.20    10334.09    384.98 o
  -1  14   2      163.47      151.38      6.53 o
   0  14   2     9606.93     8829.76    229.68 o
   1  14   2      143.48      142.25     15.66 o
   2  14   2     6320.96     6247.12    220.55 o
   3  14   2      719.93      692.96     35.24 o
   4  14   2     2804.46     2934.99    157.91 o
   5  14   2      541.14      527.23     31.32 o
   6  14   2     3012.96     3291.20     98.14 o
   7  14   2      982.70     1044.61     82.87 o
  -7  15   2     5380.96     5738.20    645.33 o
  -6  15   2      144.00      129.71     11.09 o
  -5  15   2     6764.05     7362.91    229.58 o
  -4  15   2       76.68       65.81      8.15 o
  -3  15   2     9613.04     9606.22    221.73 o
  -2  15   2      268.55      262.31     15.66 o
  -1  15   2    14473.56    14006.77    330.17 o
   0  15   2      450.52      409.78     23.49 o
   1  15   2    12212.17    12083.17    322.34 o
   2  15   2     3423.06     3436.11    101.79 o
   3  15   2     6479.83     6474.20    174.87 o
   4  15   2      977.73      987.90     40.46 o
   5  15   2     3382.19     3524.86    126.59 o
   6  15   2     2394.11     2643.34     81.46 o
  -7  16   2      193.20      122.88     37.19 o
  -6  16   2      408.52      383.18     18.10 o
  -5  16   2      233.15      226.09     13.60 o
  -4  16   2      281.54      246.43     15.36 o
  -3  16   2        1.45        5.22      5.22 o
  -2  16   2      126.88      114.84      9.14 o
  -1  16   2      127.57      118.76      6.53 o
   0  16   2      420.61      447.62     26.10 o
   1  16   2      292.60      264.92     28.71 o
   2  16   2     1635.17     1688.69     61.34 o
   3  16   2      115.47      107.01     16.97 o
   4  16   2      159.14      155.30     19.58 o
   5  16   2       27.80       22.19     13.05 o
   6  16   2      400.12      402.09     45.68 o
  -6  17   2      258.15      217.68     16.96 o
  -5  17   2     3953.95     4212.36    121.10 o
  -4  17   2      185.83      159.17     11.55 o
  -3  17   2     6896.06     7152.81    266.22 o
  -2  17   2        0.22       -2.61      3.92 o
  -1  17   2     4866.10     5120.89    127.89 o
   0  17   2       38.48       19.58     10.44 o
   1  17   2     6533.99     6574.68    281.88 o
   2  17   2      410.75      354.97     24.80 o
   3  17   2     5658.03     5675.53    178.79 o
   4  17   2      373.09      353.66     28.71 o
   5  17   2     3167.06     3481.79    120.06 o
   6  17   2      578.32      612.75     32.91 o
  -6  18   2     4921.85     5534.14    257.74 o
  -5  18   2       96.03       67.46     10.07 o
  -4  18   2     6815.80     7498.26    368.02 o
  -3  18   2       15.87       14.46      5.53 o
  -2  18   2     8270.27     8379.52    215.33 o
  -1  18   2      282.39      276.66     13.05 o
   0  18   2     7127.04     6985.77    207.50 o
   1  18   2      302.01      292.32     24.80 o
   2  18   2     7434.82     7450.35    250.56 o
   3  18   2      493.77      480.25     31.32 o
   4  18   2     3959.23     4151.26    159.21 o
   5  18   2     2212.40     2454.74    126.59 o
  -5  19   2       38.80       19.31     15.01 o
  -4  19   2      302.01      280.34     22.84 o
  -3  19   2       43.00       26.10      6.71 o
  -2  19   2       25.48       20.88      5.22 o
  -1  19   2      173.52      135.72     18.27 o
   0  19   2        6.01       -2.61     13.05 o
   1  19   2      563.50      497.21     33.93 o
   2  19   2        7.09       -7.83     13.05 o
   3  19   2       94.60       83.52     19.58 o
   4  19   2        1.30       -5.22     16.97 o
   5  19   2       21.96       23.49     15.66 o
  -5  20   2      415.24      397.19     26.18 o
  -4  20   2     5495.50     6130.85    311.90 o
  -3  20   2       24.46       16.97     11.09 o
  -2  20   2     4188.27     4347.02    143.55 o
  -1  20   2      210.94      180.09     20.88 o
   0  20   2     3949.28     3841.97    122.67 o
   1  20   2      233.95      211.41     24.80 o
   2  20   2     5015.95     5083.05    182.70 o
   3  20   2      689.75      644.68     41.76 o
   4  20   2     2839.88     2953.26    156.60 o
  -4  21   2      160.03      112.71     25.45 o
  -3  21   2     5112.18     5779.55    339.96 o
  -2  21   2       49.92       24.80     15.66 o
  -1  21   2     4968.84     5141.77    190.53 o
   0  21   2      336.44      288.41     28.71 o
   1  21   2     5731.36     5736.86    221.85 o
   2  21   2      229.44      259.70     26.10 o
   3  21   2     3051.05     3147.71    117.45 o
  -3  22   2       23.64       -2.37     18.92 o
  -2  22   2       15.58       16.97     14.36 o
  -1  22   2        2.38        0.00     11.75 o
   0  22   2        0.35       -9.14     14.36 o
   1  22   2       19.50      -16.97     18.27 o
   2  22   2        9.41       15.66     19.58 o
  -1  23   2     3477.17     3775.42    127.89 o
   0  23   2       62.40       37.85     18.27 o
  -9   1   3     1612.26     1583.70     47.98 o
  -8   1   3     8342.80     8063.99    167.78 o
  -7   1   3      617.33      597.56     19.58 o
  -6   1   3    13132.73    12629.94    219.84 o
  -5   1   3      583.20      631.17     11.51 o
  -4   1   3    23354.40    23518.39    341.45 o
  -3   1   3       49.21       62.05      2.77 o
  -2   1   3    46121.44    43796.43   1157.55 o
  -1   1   3     1260.13     1479.48     26.93 o
   0   1   3    34507.79    33605.62    888.07 o
   1   1   3     8348.48     8765.48    129.63 o
   2   1   3    15332.95    15281.85    270.89 o
   3   1   3     2138.55     2183.78     46.57 o
   4   1   3    12307.44    12288.49    225.67 o
   5   1   3     3290.34     3209.74     56.07 o
   6   1   3     8266.91     7888.70    144.15 o
   7   1   3     1436.00     1453.60     36.77 o
   8   1   3     3533.71     3434.28     97.32 o
  -9   2   3     5126.73     5188.08    107.92 o
  -8   2   3     1127.15     1060.63     32.75 o
  -7   2   3     6016.22     5931.68    116.00 o
  -6   2   3     1097.16     1055.79     35.24 o
  -5   2   3    17117.96    17331.65    266.22 o
  -4   2   3      416.50      460.50      9.66 o
  -3   2   3    22312.15    22118.69    335.67 o
  -2   2   3        6.44       24.41      2.17 o
  -1   2   3    23081.25    23227.09    791.49 o
   0   2   3      621.49      782.89     20.88 o
   1   2   3    24566.05    24938.07    501.78 o
   2   2   3     1932.63     1941.84     54.16 o
   3   2   3    13414.92    13231.46    224.07 o
   4   2   3     4488.52     4575.89     77.97 o
   5   2   3     8241.48     8091.40    170.30 o
   6   2   3     4297.85     4196.24     81.66 o
   7   2   3     3514.16     3306.54     72.43 o
   8   2   3     2725.69     2511.76     97.88 o
  -9   3   3        0.44       -1.74      8.15 o
  -8   3   3      405.06      363.23     19.70 o
  -7   3   3      149.47      135.99     20.23 o
  -6   3   3      656.43      644.81     29.36 o
  -5   3   3        4.16        7.05      2.17 o
  -4   3   3        1.84       11.31      6.53 o
  -3   3   3      249.87      270.45      9.14 o
  -2   3   3       12.91       21.61      3.92 o
  -1   3   3      247.50      232.97     15.66 o
   0   3   3      494.47      568.77     13.48 o
   1   3   3       59.69       81.96      7.83 o
   2   3   3        1.32       11.85      2.61 o
   3   3   3       94.91      106.84      4.77 o
   4   3   3      211.95      217.76     21.53 o
   5   3   3       19.39       28.08      3.71 o
   6   3   3        6.47       17.94     11.75 o
   7   3   3      444.26      377.51     19.96 o
   8   3   3       13.25       25.13     14.10 o
  -9   4   3     6955.16     6835.68    178.56 o
  -8   4   3      709.91      755.98     44.37 o
  -7   4   3    12895.71    12650.23    244.83 o
  -6   4   3     1258.91     1262.97     27.41 o
  -5   4   3    19686.47    19428.57    283.07 o
  -4   4   3      248.93      289.89      6.87 o
  -3   4   3    29388.82    29651.19    456.31 o
  -2   4   3      179.70      177.40      6.26 o
  -1   4   3    32097.67    32526.87   1731.76 o
   0   4   3     2640.51     2817.04     56.24 o
   1   4   3    23087.29    23270.35   1066.20 o
   2   4   3     1057.49     1146.78     26.28 o
   3   4   3    26797.59    26988.61    510.59 o
   4   4   3     2358.67     2435.57     48.91 o
   5   4   3    12891.23    12740.44    362.14 o
   6   4   3     3918.28     3986.88    163.13 o
   7   4   3     2791.83     2637.74     80.75 o
   8   4   3      966.17      913.29     44.85 o
  -9   5   3     1308.04     1244.97     97.22 o
  -8   5   3     6291.23     6243.40    137.68 o
  -7   5   3      542.85      575.22     16.40 o
  -6   5   3     7875.55     8029.03    379.11 o
  -5   5   3     2485.01     2545.34    112.23 o
  -4   5   3    16238.28    16861.54    650.55 o
  -3   5   3        0.48        9.07      5.87 o
  -2   5   3    14335.22    14890.79    260.71 o
  -1   5   3     1594.50     1652.36     33.55 o
   0   5   3    24743.78    24942.31   1806.80 o
   1   5   3     3309.72     3317.35     88.83 o
   2   5   3    11610.21    11905.02    265.99 o
   3   5   3      884.33      870.65     26.75 o
   4   5   3     8173.95     8069.34    214.68 o
   5   5   3     2450.86     2577.47     54.81 o
   6   5   3     3678.30     3683.52    143.55 o
   7   5   3     2673.99     2803.64    172.26 o
   8   5   3     2180.74     2028.05     83.33 o
  -9   6   3        5.21       19.58     15.66 o
  -8   6   3      370.76      331.85     31.32 o
  -7   6   3       12.74       37.43      6.26 o
  -6   6   3      871.31      851.09     39.15 o
  -5   6   3     1326.24     1383.67     56.77 o
  -4   6   3      342.82      362.96      8.69 o
  -3   6   3     1117.77     1212.41     32.63 o
  -2   6   3        0.44        5.48      2.17 o
  -1   6   3       42.20       36.44      6.53 o
   0   6   3     1262.18     1284.14     41.76 o
   1   6   3      414.28      433.98     12.82 o
   2   6   3      836.04      856.15     28.06 o
   3   6   3      186.02      183.22     14.36 o
   4   6   3      359.96      352.87     12.79 o
   5   6   3       52.93       50.42     13.05 o
   6   6   3        4.01        7.83      5.53 o
   7   6   3      424.17      377.03     20.88 o
   8   6   3       26.16       30.18     10.07 o
  -9   7   3     1113.47     1052.19     40.57 o
  -8   7   3     8621.85     8680.90    274.05 o
  -7   7   3      713.97      770.53     54.81 o
  -6   7   3    11986.69    12592.25    347.79 o
  -5   7   3        8.55        9.69      3.13 o
  -4   7   3    20142.76    20755.04    629.02 o
  -3   7   3      156.11      146.86     11.09 o
  -2   7   3    18116.36    17784.79    413.69 o
  -1   7   3       50.18       40.46      5.22 o
   0   7   3    43694.20    41849.34   1174.52 o
   1   7   3     1624.38     1622.82     36.92 o
   2   7   3    14723.95    14739.80    315.61 o
   3   7   3     2452.10     2364.95     50.35 o
   4   7   3    13355.76    13482.66    252.37 o
   5   7   3     2286.62     2478.80    180.09 o
   6   7   3     5037.81     5073.79    163.78 o
   7   7   3     2869.95     2852.14    142.90 o
   8   7   3     3626.26     3858.49    137.76 o
  -9   8   3     4207.83     4217.83    116.17 o
  -8   8   3      335.78      352.19     20.75 o
  -7   8   3     6944.35     7137.55    145.48 o
  -6   8   3      901.91      868.42     20.95 o
  -5   8   3    14777.86    14983.36    431.31 o
  -4   8   3      289.25      261.00     10.44 o
  -3   8   3     8153.79     8136.79    159.21 o
  -2   8   3       14.35        9.14      3.92 o
  -1   8   3    13078.94    12273.70    335.39 o
   0   8   3      896.28      853.48     30.02 o
   1   8   3    19648.14    19053.27    520.70 o
   2   8   3     2687.58     2713.57     60.83 o
   3   8   3     8405.56     8407.60    178.15 o
   4   8   3     1237.89     1313.85     32.75 o
   5   8   3     5178.68     5535.20    118.35 o
   6   8   3     1348.58     1425.01     61.34 o
   7   8   3     2931.93     2936.83     82.40 o
   8   8   3     1679.48     1775.01     74.73 o
  -9   9   3      191.45      145.38     17.84 o
  -8   9   3      455.11      496.38     50.90 o
  -7   9   3      199.41      184.89     23.49 o
  -6   9   3      567.30      550.01     17.24 o
  -5   9   3      164.74      141.59      8.17 o
  -4   9   3      495.90      488.08     14.36 o
  -3   9   3      302.26      345.83     11.75 o
  -2   9   3     3916.28     3797.60    112.23 o
  -1   9   3      311.17      335.39     19.58 o
   0   9   3      945.57      879.58     32.63 o
   1   9   3      226.76      189.23     13.05 o
   2   9   3      861.66      924.21     24.68 o
   3   9   3       40.58       31.56      5.53 o
   4   9   3      879.27      893.73     27.64 o
   5   9   3      318.07      307.29     13.48 o
   6   9   3     1278.49     1305.50     39.17 o
   7   9   3       33.22       24.48     10.44 o
  -8  10   3     1051.00     1057.89     37.53 o
  -7  10   3     5962.74     6205.44    212.07 o
  -6  10   3      700.13      757.27     23.49 o
  -5  10   3    14992.46    15519.62    598.35 o
  -4  10   3      149.13      131.81      9.14 o
  -3  10   3    18781.65    18579.55    445.01 o
  -2  10   3      301.71      314.51     18.27 o
  -1  10   3    20453.47    19324.72    511.57 o
   0  10   3      953.69      913.51     32.63 o
   1  10   3    14264.06    13482.15    382.37 o
   2  10   3     1073.69      993.12     41.76 o
   3  10   3     8671.93     8829.56    361.49 o
   4  10   3     2403.15     2548.06    176.18 o
   5  10   3     6171.36     6663.73    150.97 o
   6  10   3     3459.70     3868.41    135.07 o
   7  10   3     2986.35     3102.03     90.85 o
  -8  11   3     4734.88     4833.62    125.16 o
  -7  11   3      224.90      195.62     12.40 o
  -6  11   3     5732.91     5813.39    119.26 o
  -5  11   3        3.44       11.65      7.18 o
  -4  11   3    12671.78    12537.31    297.54 o
  -3  11   3        2.06       10.44      3.92 o
  -2  11   3     8624.18     8567.45    249.26 o
  -1  11   3      110.06       95.27     11.75 o
   0  11   3    12034.30    11708.63    326.25 o
   1  11   3      190.46      163.13     13.05 o
   2  11   3     6966.66     6714.32    181.40 o
   3  11   3      886.90      916.12     36.54 o
   4  11   3     8786.17     9098.59    293.63 o
   5  11   3     2068.88     2228.07     56.73 o
   6  11   3     2216.91     2407.65     77.48 o
   7  11   3     1282.84     1329.15     45.35 o
  -8  12   3      155.66      141.63     22.19 o
  -7  12   3     1014.15     1085.18     32.35 o
  -6  12   3      109.11      100.15      8.89 o
  -5  12   3     2009.48     2078.06    126.59 o
  -4  12   3      101.25       88.74      7.83 o
  -3  12   3     1165.73     1124.93     37.85 o
  -2  12   3       52.65       31.32      9.14 o
  -1  12   3     1869.72     1813.98     58.73 o
   0  12   3      108.91       90.05     13.05 o
   1  12   3     3098.70     3111.16    131.81 o
   2  12   3       71.38       70.47     14.36 o
   3  12   3     2276.85     2149.37     69.17 o
   4  12   3       77.20       69.17     13.05 o
   5  12   3      831.73      811.33     39.15 o
   6  12   3      152.12      127.35     13.48 o
   7  12   3      133.16       95.27     15.66 o
  -8  13   3     6042.22     6253.41    414.34 o
  -7  13   3      348.59      283.54     38.50 o
  -6  13   3     8836.75     9120.04    177.50 o
  -5  13   3      952.88      948.77     29.38 o
  -4  13   3    11005.84    11227.08    300.15 o
  -3  13   3       41.68       32.63      5.22 o
  -2  13   3     9420.17     9034.64    240.12 o
  -1  13   3       56.26       61.34     23.49 o
   0  13   3    13310.26    12840.08    347.13 o
   1  13   3     1724.80     1706.96     84.83 o
   2  13   3    12300.26    12260.65    514.18 o
   3  13   3     1176.59     1217.58     50.90 o
   4  13   3     6693.52     6933.56    244.04 o
   5  13   3     2666.35     2841.03    120.06 o
   6  13   3     4086.71     4618.59    180.74 o
  -7  14   3     3339.94     3349.49    188.58 o
  -6  14   3       79.60       63.74      9.09 o
  -5  14   3     3674.84     3860.15    221.20 o
  -4  14   3        0.90       -3.92      5.22 o
  -3  14   3     8347.37     8235.97    210.11 o
  -2  14   3        2.50       -2.61      7.83 o
  -1  14   3    11287.69    11118.76    441.10 o
   0  14   3      978.74      886.11     36.54 o
   1  14   3     4957.50     5006.05    199.67 o
   2  14   3      561.46      538.97     30.02 o
   3  14   3     2975.14     2983.27     93.96 o
   4  14   3      311.18      301.46     24.80 o
   5  14   3     2546.69     2611.16    287.76 o
   6  14   3      990.03     1050.96     48.52 o
  -7  15   3      252.04      227.09     18.92 o
  -6  15   3     1070.90     1136.67     35.40 o
  -5  15   3       19.07        3.48      7.00 o
  -4  15   3     1208.89     1199.03    111.58 o
  -3  15   3      150.39      143.55      9.14 o
  -2  15   3     1669.51     1505.99     52.20 o
  -1  15   3      177.44      148.77     15.66 o
   0  15   3     3448.60     3480.49    152.69 o
   1  15   3      120.28       82.22     23.49 o
   2  15   3     1399.00     1220.19     49.59 o
   3  15   3       10.69        7.83     11.75 o
   4  15   3      774.01      781.71     43.07 o
   5  15   3       38.39       26.20     11.83 o
   6  15   3      268.34      253.23     35.89 o
  -7  16   3     6261.28     6618.09    186.09 o
  -6  16   3      657.99      635.84     33.28 o
  -5  16   3     9132.16    10131.76    554.63 o
  -4  16   3       16.69       11.83      4.91 o
  -3  16   3     8637.73     8879.35    247.95 o
  -2  16   3        6.48        5.22      9.14 o
  -1  16   3     9000.63     8771.03    259.70 o
   0  16   3      554.79      514.18     44.37 o
   1  16   3    11356.25    10923.01    311.90 o
   2  16   3     1980.66     1979.71     75.69 o
   3  16   3     6471.04     6586.43    204.89 o
   4  16   3     1116.75     1140.59     57.42 o
   5  16   3     4422.96     4984.91    536.36 o
  -6  17   3     3219.56     3209.06    151.38 o
  -5  17   3      109.28       98.13     16.31 o
  -4  17   3     2391.15     2525.04    244.69 o
  -3  17   3      391.44      356.27     16.97 o
  -2  17   3     3403.39     3339.54    109.62 o
  -1  17   3       46.26       49.59     14.36 o
   0  17   3     2887.95     2737.93     83.52 o
   1  17   3      462.44      399.34     26.10 o
   2  17   3     3960.71     3952.90    138.33 o
   3  17   3      275.02      228.38     24.80 o
   4  17   3     2144.95     2278.56     93.96 o
   5  17   3     1366.88     1487.95    228.38 o
  -6  18   3       35.13       13.21      7.21 o
  -5  18   3      572.22      546.52     27.03 o
  -4  18   3      104.81       92.32     10.44 o
  -3  18   3     1435.61     1456.40     58.73 o
  -2  18   3       51.87       54.81     14.36 o
  -1  18   3     1397.46     1412.03     61.34 o
   0  18   3       16.45        5.22     10.44 o
   1  18   3      893.15      810.42     41.76 o
   2  18   3        9.26       30.02     16.97 o
   3  18   3     1383.50     1397.68     58.73 o
   4  18   3      275.45      279.27     30.02 o
  -5  19   3       43.13       38.41     10.34 o
  -4  19   3     9080.05    10153.88    612.05 o
  -3  19   3      146.57      144.86     22.19 o
  -2  19   3     9574.02     9878.99    375.85 o
  -1  19   3      140.01      144.86     18.27 o
   0  19   3     6920.83     6936.17    255.78 o
   1  19   3      391.15      321.03     27.41 o
   2  19   3     4982.47     5216.16    174.87 o
   3  19   3      686.61      679.91     43.07 o
   4  19   3     5043.01     5457.59    207.50 o
  -4  20   3       92.90       99.65     14.28 o
  -3  20   3     2068.31     2059.32     99.18 o
  -2  20   3        2.37        3.92     16.97 o
  -1  20   3     2127.57     2077.59     87.44 o
   0  20   3      167.89      117.45     18.27 o
   1  20   3     1063.94     1050.54     48.29 o
   2  20   3      579.17      563.77     41.76 o
   3  20   3     1093.99      986.59     57.42 o
  -3  21   3        0.09       10.44     14.36 o
  -2  21   3      949.79      903.07     53.51 o
  -1  21   3       17.85       32.63     16.97 o
   0  21   3      996.42      973.54     49.59 o
   1  21   3       94.99       65.25     19.58 o
   2  21   3     1054.21     1062.29     65.25 o
  -2  22   3        2.27       27.41     18.27 o
  -1  22   3     7039.98     7610.87    347.13 o
   0  22   3       94.68      105.71     20.88 o
   1  22   3     4406.69     4559.74    204.89 o
  -9   0   4      877.36      827.38     45.68 o
  -8   0   4     6713.65     6523.79    229.68 o
  -7   0   4      328.42      306.68     24.80 o
  -6   0   4    20007.73    19846.72    520.70 o
  -5   0   4      467.71      553.33     18.27 o
  -4   0   4    10080.26    10261.36    202.28 o
  -3   0   4       26.68       26.10      5.22 o
  -2   0   4    30021.88    29494.73    762.13 o
  -1   0   4      337.88      315.81     14.36 o
   0   0   4    12375.65    11792.15    294.93 o
   1   0   4     2026.26     2085.42     61.34 o
   2   0   4    12301.22    11860.01    327.56 o
   3   0   4     1525.15     1571.24     54.81 o
   4   0   4     4946.62     4769.84    155.30 o
   5   0   4     2186.10     2116.74     61.34 o
   6   0   4     3984.26     3844.59    112.23 o
   7   0   4     1982.13     1994.07     80.91 o
   8   0   4     3816.71     3395.66    172.26 o
  -9   1   4     1239.14     1224.58     52.85 o
  -8   1   4      125.65       95.13     11.51 o
  -7   1   4     2285.20     2303.86     57.62 o
  -6   1   4      541.14      525.40     13.36 o
  -5   1   4     4081.42     4079.10     67.99 o
  -4   1   4     2243.47     2366.95     39.55 o
  -3   1   4     4590.27     4575.83     78.22 o
  -2   1   4      588.38      602.28     12.43 o
  -1   1   4     7068.27     7056.97    128.18 o
   0   1   4      427.70      406.02     10.34 o
   1   1   4    14975.36    15384.12    330.06 o
   2   1   4      460.14      498.94     22.84 o
   3   1   4     3920.83     3863.38     81.42 o
   4   1   4     1754.33     1710.94     42.64 o
   5   1   4     1373.91     1322.76     32.26 o
   6   1   4      575.47      490.16     19.58 o
   7   1   4      854.82      813.48     29.06 o
   8   1   4     1426.73     1264.13    113.54 o
  -9   2   4      111.20       54.53     11.75 o
  -8   2   4     2496.89     2469.23     69.93 o
  -7   2   4       66.48       67.55      3.67 o
  -6   2   4     5680.00     5805.63     95.24 o
  -5   2   4      233.53      234.19      8.15 o
  -4   2   4     3332.96     3422.46     56.44 o
  -3   2   4        0.42        6.71      3.13 o
  -2   2   4    11897.33    12141.23    210.78 o
  -1   2   4      921.68      925.59     37.85 o
   0   2   4     6454.25     6533.42    184.66 o
   1   2   4     3445.89     3570.07     76.40 o
   2   2   4     6221.93     6280.18    136.37 o
   3   2   4      591.08      650.74     22.06 o
   4   2   4     3793.39     3744.00     71.36 o
   5   2   4      373.82      354.36     28.71 o
   6   2   4     1784.48     1669.23     65.90 o
   7   2   4     1389.99     1245.38     41.52 o
   8   2   4      645.82      508.40     37.89 o
  -9   3   4     5440.29     5274.84    167.74 o
  -8   3   4      246.47      243.10     22.84 o
  -7   3   4    11722.88    11551.94    221.96 o
  -6   3   4      145.48      172.54      6.87 o
  -5   3   4    13901.68    14191.40    211.17 o
  -4   3   4       30.91       28.96      6.53 o
  -3   3   4    15777.33    15916.71    298.20 o
  -2   3   4       18.16       12.84      6.53 o
  -1   3   4    18719.22    18309.41    391.51 o
   0   3   4     2069.36     2030.16    130.50 o
   1   3   4    11785.19    11865.71    232.40 o
   2   3   4      474.04      513.03     19.12 o
   3   3   4    16873.52    16785.20    360.47 o
   4   3   4     3820.85     3832.99     89.54 o
   5   3   4     5210.59     5075.63    122.25 o
   6   3   4     2703.14     2636.80     80.91 o
   7   3   4     2267.81     2077.56     69.17 o
  -9   4   4      286.98      287.08     21.67 o
  -8   4   4     1998.85     1882.88    194.45 o
  -7   4   4      479.36      460.09     16.61 o
  -6   4   4     2771.79     2751.78     53.51 o
  -5   4   4       43.28       51.03      5.01 o
  -4   4   4     6215.83     6370.06    100.59 o
  -3   4   4        5.16       14.79      3.26 o
  -2   4   4     6258.84     6454.42    311.25 o
  -1   4   4     1116.11     1218.71     25.43 o
   0   4   4     3927.65     3976.08     87.18 o
   1   4   4      307.49      342.12     10.86 o
   2   4   4     1777.24     1677.86     45.82 o
   3   4   4      767.77      805.73     26.10 o
   4   4   4     1608.44     1570.82     42.41 o
   5   4   4     1029.26     1002.19     34.52 o
   6   4   4     1402.29     1326.69     40.32 o
   7   4   4      486.55      428.90     23.19 o
  -9   5   4     1443.08     1390.48     53.60 o
  -8   5   4      309.26      265.59     17.53 o
  -7   5   4     4528.22     4629.30    135.72 o
  -6   5   4      137.16      143.47     12.40 o
  -5   5   4    12936.67    12881.38    332.13 o
  -4   5   4      226.02      238.66      9.09 o
  -3   5   4     4575.87     4727.73    166.39 o
  -2   5   4      336.09      349.49     13.03 o
  -1   5   4     5777.00     5663.99    122.05 o
   0   5   4       14.14       22.09      9.14 o
   1   5   4     2486.17     2426.75     61.09 o
   2   5   4     1798.30     1895.40     41.10 o
   3   5   4     7612.69     7708.26    145.71 o
   4   5   4      972.18     1010.58     30.41 o
   5   5   4     1236.18     1277.77     39.68 o
   6   5   4     1166.24     1089.84     41.11 o
   7   5   4     1687.52     1664.96    135.07 o
  -9   6   4      175.89      157.28     17.62 o
  -8   6   4     7120.17     7041.57    177.48 o
  -7   6   4      537.41      521.80     16.97 o
  -6   6   4     9682.82     9937.60    191.84 o
  -5   6   4      385.34      356.91     19.58 o
  -4   6   4    15816.92    16433.81    750.39 o
  -3   6   4       77.18       74.11      5.31 o
  -2   6   4    15934.14    15960.09    330.16 o
  -1   6   4     2781.00     2897.67     70.55 o
   0   6   4    19558.56    19769.95    489.25 o
   1   6   4     1874.04     1842.72     46.11 o
   2   6   4    12547.76    12893.25    245.41 o
   3   6   4     3166.80     3208.19     63.08 o
   4   6   4     8880.29     8822.98    171.48 o
   5   6   4     1506.56     1539.76     45.68 o
   6   6   4     4546.09     4504.57    122.85 o
   7   6   4     1886.50     1755.79     81.56 o
  -9   7   4     1734.41     1684.51     66.36 o
  -8   7   4      145.29      134.85     13.17 o
  -7   7   4     1888.22     1894.74    103.10 o
  -6   7   4       16.88       10.44      4.67 o
  -5   7   4     2469.38     2544.43    120.06 o
  -4   7   4      424.84      450.06     28.06 o
  -3   7   4     3812.92     3894.83     91.82 o
  -2   7   4      801.36      798.45     37.19 o
  -1   7   4     3432.36     3446.44     76.87 o
   0   7   4      494.73      492.31     67.21 o
   1   7   4      785.90      753.50     22.15 o
   2   7   4      529.30      525.06     23.49 o
   3   7   4     1399.39     1388.58     34.14 o
   4   7   4     1687.49     1664.18     41.26 o
   5   7   4     1269.07     1258.54     38.63 o
   6   7   4      558.40      537.73     22.87 o
   7   7   4      481.11      423.13     28.71 o
  -9   8   4      274.40      244.78     21.55 o
  -8   8   4     4112.02     4051.57    174.22 o
  -7   8   4      282.99      247.08     11.78 o
  -6   8   4     3464.63     3619.34    210.76 o
  -5   8   4       11.67       15.53      4.67 o
  -4   8   4     4965.74     5180.51    313.86 o
  -3   8   4      811.03      888.72     27.41 o
  -2   8   4     7928.10     7836.64    182.70 o
  -1   8   4      230.30      217.94     10.44 o
   0   8   4     8698.55     8350.82    247.95 o
   1   8   4       90.05      104.47      6.46 o
   2   8   4     3846.42     3674.45     83.80 o
   3   8   4     1032.97     1079.92     29.06 o
   4   8   4     2627.55     2706.98     65.03 o
   5   8   4     1433.99     1497.72     43.34 o
   6   8   4     1399.48     1455.79     47.46 o
   7   8   4     1102.21     1018.16     89.39 o
  -8   9   4      948.80      878.42     47.63 o
  -7   9   4     5187.94     5312.31    172.26 o
  -6   9   4      115.63       92.02      7.00 o
  -5   9   4    14274.54    15250.31    510.92 o
  -4   9   4      764.01      739.95     22.19 o
  -3   9   4    13239.11    13441.69    314.51 o
  -2   9   4      895.98      940.92     31.32 o
  -1   9   4    17287.08    16692.49    472.42 o
   0   9   4      916.31      917.43     28.71 o
   1   9   4    12251.07    11793.45    294.93 o
   2   9   4     1772.55     1771.97     47.51 o
   3   9   4     7610.31     7832.07    334.74 o
   4   9   4     3021.20     3146.64     78.57 o
   5   9   4     4383.62     4739.36    118.25 o
   6   9   4     1490.15     1582.10     56.77 o
   7   9   4     4286.44     4021.83    347.14 o
  -8  10   4      739.47      745.29     39.15 o
  -7  10   4      582.52      561.07     35.89 o
  -6  10   4     1966.63     2097.19     89.39 o
  -5  10   4        0.47       -3.92      4.67 o
  -4  10   4     1687.01     1797.01     48.29 o
  -3  10   4      189.66      180.09     11.75 o
  -2  10   4     2330.86     2402.54     60.03 o
  -1  10   4       43.00       31.32      9.14 o
   0  10   4     1236.60     1191.48     45.68 o
   1  10   4        2.96        9.14      2.61 o
   2  10   4     1880.15     1864.87     49.59 o
   3  10   4      576.57      551.67     20.24 o
   4  10   4      764.89      742.22     27.50 o
   5  10   4      900.75      906.27     40.46 o
   6  10   4       74.64       75.32     12.00 o
   7  10   4      178.19      132.71     26.75 o
  -8  11   4      805.03      840.95     32.82 o
  -7  11   4     4077.43     4457.50    416.95 o
  -6  11   4      170.74      150.96     10.24 o
  -5  11   4     3616.97     4024.78    166.39 o
  -4  11   4       48.72       22.19     13.05 o
  -3  11   4     9149.40     9163.84    267.53 o
  -2  11   4       93.89       83.52     13.05 o
  -1  11   4     6456.71     6295.41    250.56 o
   0  11   4     1680.76     1614.31     58.73 o
   1  11   4     5332.77     5180.92    210.11 o
   2  11   4       19.00       27.41     13.05 o
   3  11   4     3635.74     3383.91    112.23 o
   4  11   4     1605.02     1732.20    109.62 o
   5  11   4     2832.33     2979.95    107.01 o
   6  11   4      690.49      701.25     30.62 o
  -8  12   4     5005.51     5302.86    257.09 o
  -7  12   4      160.51      143.43     18.27 o
  -6  12   4     7728.43     8215.37    276.01 o
  -5  12   4        1.33        0.98      7.18 o
  -4  12   4     7925.77     8356.03    287.10 o
  -3  12   4       58.95       41.76     10.44 o
  -2  12   4    14222.71    13766.64    347.13 o
  -1  12   4      151.30      110.93     14.36 o
   0  12   4     8703.96     8259.46    207.50 o
   1  12   4      810.96      801.28     58.73 o
   2  12   4     8107.36     8051.97    326.25 o
   3  12   4     1837.97     1712.18     67.86 o
   4  12   4     4942.17     5174.93    390.85 o
   5  12   4     3233.54     3591.37     98.09 o
   6  12   4     3401.97     3600.30    149.79 o
  -7  13   4      851.33      899.37     32.61 o
  -6  13   4        0.05       -6.26      6.26 o
  -5  13   4      239.47      208.06     17.59 o
  -4  13   4       18.01        2.61     11.75 o
  -3  13   4     1230.08     1115.79     48.29 o
  -2  13   4      453.26      472.42     35.24 o
  -1  13   4     4020.27     3734.96    173.57 o
   0  13   4      918.87      886.11     37.85 o
   1  13   4      406.53      336.69     26.10 o
   2  13   4      172.79      151.38     28.71 o
   3  13   4      815.35      707.32     35.24 o
   4  13   4        4.24       14.71     11.00 o
   5  13   4      121.61      118.96     18.92 o
   6  13   4      388.98      286.49     41.11 o
  -7  14   4      179.17      163.04     20.23 o
  -6  14   4     4737.57     5175.99    165.08 o
  -5  14   4        3.94        1.31      8.31 o
  -4  14   4     4851.96     5097.40    173.57 o
  -3  14   4      160.68      118.76     14.36 o
  -2  14   4     6951.14     7188.04    281.88 o
  -1  14   4       96.76       87.44     24.80 o
   0  14   4     5223.96     4994.31    210.11 o
   1  14   4      913.12      835.21     56.12 o
   2  14   4     5468.08     5530.67    258.39 o
   3  14   4     1202.18     1160.16     50.90 o
   4  14   4     2759.06     2625.70    116.15 o
   5  14   4      933.74      942.90     42.55 o
  -7  15   4     6772.90     7598.48    230.20 o
  -6  15   4      388.55      379.18     20.38 o
  -5  15   4     7063.37     7988.29    438.49 o
  -4  15   4        0.84        0.00      7.83 o
  -3  15   4     8213.63     8268.60    242.73 o
  -2  15   4        5.16       10.44     10.44 o
  -1  15   4     7699.25     7531.26    227.07 o
   0  15   4     1115.47     1072.73     60.03 o
   1  15   4     5403.27     5678.14    306.68 o
   2  15   4     1275.77     1228.02     57.42 o
   3  15   4     4381.06     4378.34    139.64 o
   4  15   4     1406.83     1361.13     61.34 o
   5  15   4     2362.12     2420.67    310.59 o
  -6  16   4     1047.12     1110.25     46.98 o
  -5  16   4        0.00       -0.98      7.21 o
  -4  16   4      594.19      638.15     35.24 o
  -3  16   4       46.12       40.46     11.75 o
  -2  16   4      125.71      118.76     16.97 o
  -1  16   4       29.07       74.39     16.97 o
   0  16   4      580.18      566.38     30.02 o
   1  16   4      181.78      176.18     27.41 o
   2  16   4     1204.06     1255.43     56.12 o
   3  16   4      477.16      430.66     31.32 o
   4  16   4      403.70      343.22     28.71 o
   5  16   4      253.36      205.33     35.24 o
  -6  17   4       20.18       15.99     10.62 o
  -5  17   4     3929.24     4437.17    395.42 o
  -4  17   4        5.99        5.22     11.75 o
  -3  17   4     4864.28     4982.56    170.96 o
  -2  17   4       51.57       48.29     11.75 o
  -1  17   4     6033.10     5930.00    181.40 o
   0  17   4      153.99      127.89     19.58 o
   1  17   4     3446.68     3028.95    114.84 o
   2  17   4     1068.68      983.98     53.51 o
   3  17   4     3512.45     3336.93    114.84 o
   4  17   4     1001.12      964.41     52.20 o
  -5  18   4       17.54        3.92     19.58 o
  -4  18   4     4910.74     5029.54    190.53 o
  -3  18   4       17.91       18.27     15.66 o
  -2  18   4     5965.24     5787.76    206.19 o
  -1  18   4      698.00      657.73     39.15 o
   0  18   4     4705.62     4438.37    138.33 o
   1  18   4      347.74      297.54     27.41 o
   2  18   4     4948.42     4788.11    221.85 o
   3  18   4      827.25      794.76     50.90 o
   4  18   4     3359.74     3497.45    190.53 o
  -4  19   4        0.15        2.61     14.36 o
  -3  19   4      287.60      268.83     26.10 o
  -2  19   4        8.89        6.53     11.75 o
  -1  19   4       35.92       11.75     11.75 o
   0  19   4      230.73      172.26     22.19 o
   1  19   4      201.75      151.38     19.58 o
   2  19   4      152.89      131.81     24.80 o
   3  19   4        4.27       -7.83     14.36 o
  -4  20   4     4182.44     4677.05    276.66 o
  -3  20   4       76.84       46.98     19.58 o
  -2  20   4     3404.32     3340.85    139.64 o
  -1  20   4      254.62      219.24     24.80 o
   0  20   4     3576.66     3561.40    160.52 o
   1  20   4      268.45      244.04     28.71 o
   2  20   4     2513.49     2603.51    118.76 o
  -2  21   4      114.71       97.88     20.88 o
  -1  21   4     5747.69     6001.78    220.55 o
   0  21   4      780.85      745.17     56.12 o
   1  21   4     3219.08     3387.83    153.99 o
  -9   1   5      692.10      630.66     30.08 o
  -8   1   5     8125.64     7690.17    225.77 o
  -7   1   5        1.28        1.19      5.01 o
  -6   1   5     9955.01     9756.65    183.46 o
  -5   1   5       66.74       52.68      6.26 o
  -4   1   5    14617.14    14330.58    270.87 o
  -3   1   5      675.99      619.24     18.57 o
  -2   1   5    16720.01    15985.87    322.13 o
  -1   1   5     5639.04     5656.09     96.88 o
   0   1   5    16322.16    15766.68    316.09 o
   1   1   5     1390.89     1487.71     34.81 o
   2   1   5     4807.91     4734.99     98.02 o
   3   1   5     6127.99     6165.37    128.57 o
   4   1   5     5486.83     5398.30    129.27 o
   5   1   5     1765.61     1835.42     53.69 o
   6   1   5     2832.85     2767.10     78.30 o
   7   1   5     3514.93     3472.12     95.83 o
  -9   2   5     5630.27     5554.02    161.63 o
  -8   2   5      227.15      252.19     29.36 o
  -7   2   5    10709.77    10574.65    215.45 o
  -6   2   5      274.57      252.82     11.51 o
  -5   2   5    10939.12    10595.98    188.95 o
  -4   2   5      221.91      222.05     11.07 o
  -3   2   5    13753.73    13739.49    247.31 o
  -2   2   5     1648.90     1594.35     76.34 o
  -1   2   5    10158.03    10067.32    297.54 o
   0   2   5     1339.47     1338.09     65.90 o
   1   2   5    19111.68    19102.29    638.81 o
   2   2   5     3449.60     3510.21    148.12 o
   3   2   5     6358.55     6449.50    129.29 o
   4   2   5     3356.94     3380.80     73.05 o
   5   2   5     3345.08     3264.97     86.13 o
   6   2   5     2039.18     1982.88     88.09 o
   7   2   5      690.75      585.15     38.50 o
  -9   3   5       99.41       99.84     26.10 o
  -8   3   5       10.88       11.60      8.15 o
  -7   3   5       82.92       87.64     11.75 o
  -6   3   5      121.46      107.35      9.40 o
  -5   3   5       29.96       37.11      7.83 o
  -4   3   5        5.08        1.31      4.34 o
  -3   3   5       28.09       58.94     15.01 o
  -2   3   5      813.37      746.47     24.80 o
  -1   3   5       50.39       46.98      6.53 o
   0   3   5      821.79      888.47     34.58 o
   1   3   5        0.32       10.11      3.36 o
   2   3   5      173.11      182.34     14.42 o
   3   3   5       94.76      106.68     13.03 o
   4   3   5      116.00      104.40     10.58 o
   5   3   5        6.25       18.92      9.23 o
   6   3   5       43.22       37.19      9.66 o
   7   3   5       33.31       38.00     11.58 o
  -9   4   5     5340.44     5495.45    150.49 o
  -8   4   5      602.81      551.19     30.90 o
  -7   4   5     8168.03     7951.47    188.30 o
  -6   4   5      870.24      819.15     23.94 o
  -5   4   5    12051.71    11920.23    218.54 o
  -4   4   5      123.11      130.65     10.44 o
  -3   4   5    18674.44    18893.86   1568.63 o
  -2   4   5     3699.06     3754.61     83.90 o
  -1   4   5    15622.36    15666.75    339.30 o
   0   4   5      757.84      795.82     39.15 o
   1   4   5     7435.21     7693.89    208.15 o
   2   4   5     4311.11     4278.02    183.36 o
   3   4   5     6813.30     6825.42    219.90 o
   4   4   5     5639.90     5783.27    143.44 o
   5   4   5     4005.78     3937.04    105.09 o
   6   4   5     4264.83     4095.44    127.89 o
   7   4   5     1992.75     1686.42    146.16 o
  -9   5   5      222.68      159.69     24.14 o
  -8   5   5     8256.11     8304.96    320.38 o
  -7   5   5       48.05       54.17      7.38 o
  -6   5   5     9400.13     9613.56    197.72 o
  -5   5   5      108.40      114.53      9.79 o
  -4   5   5    13157.13    13202.55    253.58 o
  -3   5   5      202.54      210.64     16.31 o
  -2   5   5    15539.52    15778.51    318.66 o
  -1   5   5      830.82      810.21     41.11 o
   0   5   5     7996.59     8075.32    272.10 o
   1   5   5     3922.26     4065.35    117.45 o
   2   5   5     7563.66     7464.43    223.81 o
   3   5   5     1254.03     1299.75     32.11 o
   4   5   5     2831.67     2960.81     77.02 o
   5   5   5     1704.19     1690.77     53.01 o
   6   5   5     3484.55     3244.74    261.66 o
   7   5   5     2132.22     1891.73    221.20 o
  -9   6   5      274.54      270.48     21.92 o
  -8   6   5      334.59      347.58     54.81 o
  -7   6   5      158.58      135.44     15.01 o
  -6   6   5       56.22       57.95      6.52 o
  -5   6   5     2374.46     2411.75     53.69 o
  -4   6   5      303.36      293.28     23.49 o
  -3   6   5       10.54       30.19      6.53 o
  -2   6   5      960.35      967.26     25.06 o
  -1   6   5      366.90      350.18     13.75 o
   0   6   5      428.27      411.47     17.11 o
   1   6   5      250.24      233.61      9.88 o
   2   6   5      120.05      137.01      7.18 o
   3   6   5       57.99       39.14      6.26 o
   4   6   5       46.98       32.82      9.09 o
   5   6   5       19.38       30.98     10.34 o
   6   6   5       20.89       38.60     16.31 o
  -8   7   5     7972.43     8339.56    205.93 o
  -7   7   5       23.57       15.66      6.71 o
  -6   7   5     8492.77     8844.23    176.27 o
  -5   7   5        0.63        1.31      7.83 o
  -4   7   5    11471.93    11962.18    567.68 o
  -3   7   5      773.41      768.43     35.89 o
  -2   7   5    16730.00    17025.16    322.74 o
  -1   7   5     1365.95     1311.36     39.80 o
   0   7   5     9535.64     9511.71    221.85 o
   1   7   5     4277.39     4216.33    113.21 o
   2   7   5    13525.07    13480.81    638.81 o
   3   7   5     3104.42     3182.24    142.90 o
   4   7   5     2969.14     2977.55     79.15 o
   5   7   5     3546.84     3715.42    110.04 o
   6   7   5     3167.77     3193.38    100.18 o
  -8   8   5       38.05       32.63     11.07 o
  -7   8   5     5653.65     5802.00    128.08 o
  -6   8   5       16.52       12.86      6.26 o
  -5   8   5     9157.46     9527.69    352.36 o
  -4   8   5      236.48      214.60     39.15 o
  -3   8   5    11766.32    11967.75    235.90 o
  -2   8   5      588.00      619.14     19.96 o
  -1   8   5     6407.77     6347.90    150.78 o
   0   8   5      722.74      732.38     35.24 o
   1   8   5     8028.01     8003.06    188.25 o
   2   8   5     3277.71     3388.59    150.08 o
   3   8   5     3705.75     3736.73     93.96 o
   4   8   5     1595.37     1675.49     72.43 o
   5   8   5     1711.97     1724.05     58.33 o
   6   8   5     2293.15     2372.27     78.96 o
  -8   9   5      832.97      861.96     45.68 o
  -7   9   5       42.20       37.73     15.66 o
  -6   9   5       60.76       44.30      6.52 o
  -5   9   5       64.84       71.55      8.89 o
  -4   9   5      370.67      402.44     15.29 o
  -3   9   5       21.88       31.32      6.53 o
  -2   9   5     1342.04     1335.03     40.46 o
  -1   9   5      254.21      245.34     13.05 o
   0   9   5      737.52      632.90     29.49 o
   1   9   5      825.66      836.78     26.33 o
   2   9   5      153.15      143.03     18.92 o
   3   9   5       78.49       87.92     13.70 o
   4   9   5       54.84       49.59      5.53 o
   5   9   5      322.38      284.73     19.82 o
   6   9   5      204.10      192.99     19.38 o
  -8  10   5      202.74      142.41     45.02 o
  -7  10   5    12382.64    13656.84    302.38 o
  -6  10   5      170.64      169.35     22.84 o
  -5  10   5     9366.47    10079.91    510.91 o
  -4  10   5       84.77       80.03      8.28 o
  -3  10   5    14088.23    14135.96    375.85 o
  -2  10   5     1018.80     1027.05     32.63 o
  -1  10   5     7320.24     7057.54    172.26 o
   0  10   5     3310.71     3278.21     74.39 o
   1  10   5    11712.38    11371.93    298.85 o
   2  10   5     1898.04     1900.13    138.33 o
   3  10   5     6513.01     6636.86    238.17 o
   4  10   5     1070.16     1141.78     35.95 o
   5  10   5     3349.69     3453.31    106.45 o
   6  10   5     1947.86     2132.13     83.91 o
  -8  11   5     3069.96     3249.11    110.45 o
  -7  11   5       29.41       21.75     13.05 o
  -6  11   5     5147.53     5717.45    125.39 o
  -5  11   5        1.47        5.46      5.94 o
  -4  11   5     4776.28     5109.15    120.06 o
  -3  11   5      314.22      283.19     15.66 o
  -2  11   5     5688.34     5669.00    164.43 o
  -1  11   5     1422.58     1319.37     50.90 o
   0  11   5     5209.85     4867.72    139.64 o
   1  11   5     1206.19     1126.23     41.76 o
   2  11   5     5839.01     5727.73    155.30 o
   3  11   5     2316.54     2369.33    204.24 o
   4  11   5     2554.27     2608.53    142.90 o
   5  11   5     1715.80     2015.75     98.53 o
  -7  12   5     1026.81     1139.73     41.07 o
  -6  12   5        6.47       -1.31      9.79 o
  -5  12   5      391.26      369.81     47.63 o
  -4  12   5      565.41      555.94     31.32 o
  -3  12   5     1788.16     1739.59     65.25 o
  -2  12   5       13.70       19.58     10.44 o
  -1  12   5       17.60       11.75      9.14 o
   0  12   5      652.28      619.88     49.59 o
   1  12   5      855.89      709.93     40.46 o
   2  12   5      203.35      193.14     22.19 o
   3  12   5      476.81      411.83     25.49 o
   4  12   5      766.16      776.21     38.15 o
   5  12   5      162.92      145.79     26.10 o
  -7  13   5        4.54       13.29     10.03 o
  -6  13   5     8622.15     9734.90    273.93 o
  -5  13   5       17.98       14.88      8.04 o
  -4  13   5    11162.36    11167.04    370.63 o
  -3  13   5       24.59       32.63     11.75 o
  -2  13   5     8904.63     8472.18    258.39 o
  -1  13   5      496.11      482.86     28.71 o
   0  13   5    10085.39     9571.01    403.25 o
   1  13   5     1278.59     1252.82     56.12 o
   2  13   5     6102.96     5608.97    178.79 o
   3  13   5     2760.67     2758.81     97.88 o
   4  13   5     3837.85     3758.57    435.22 o
   5  13   5     1257.49     1445.96     85.48 o
  -7  14   5     3279.06     3646.94    110.03 o
  -6  14   5       82.71       80.90     19.58 o
  -5  14   5     2850.05     3322.19    261.00 o
  -4  14   5       67.74       77.00     14.36 o
  -3  14   5     4253.60     4280.46    163.13 o
  -2  14   5     1235.18     1184.96     54.81 o
  -1  14   5     4380.89     4241.31    135.72 o
   0  14   5     1260.48     1060.98     71.78 o
   1  14   5     2386.36     2333.37     83.52 o
   2  14   5     1163.26     1152.33     53.51 o
   3  14   5     2032.80     1957.53     84.83 o
   4  14   5      824.72      868.28    118.10 o
   5  14   5     1845.55     1874.80    204.24 o
  -6  15   5      960.49     1088.44     37.42 o
  -5  15   5        0.06      -12.40     12.40 o
  -4  15   5      924.77      871.75     44.37 o
  -3  15   5       87.56       62.64     13.05 o
  -2  15   5      833.30      789.54     62.64 o
  -1  15   5      591.96      533.75     41.76 o
   0  15   5      476.43      369.32     27.41 o
   1  15   5      390.62      336.69     27.41 o
   2  15   5      672.27      612.05     37.85 o
   3  15   5      237.76      214.02     23.49 o
   4  15   5      407.76      326.35     29.21 o
  -6  16   5       31.96       31.81     10.96 o
  -5  16   5     8100.14     9132.15    285.07 o
  -4  16   5       36.48       19.58     14.36 o
  -3  16   5     7699.65     7666.98    261.00 o
  -2  16   5      572.74      452.84     49.59 o
  -1  16   5     7743.58     7659.16    370.63 o
   0  16   5      272.97      221.85     37.85 o
   1  16   5     5690.12     5422.35    184.01 o
   2  16   5     2039.58     1924.90     88.74 o
   3  16   5     2849.54     2773.16    123.98 o
   4  16   5     1639.07     1719.49    274.71 o
  -5  17   5       31.78       25.07     16.31 o
  -4  17   5     3492.23     3582.28    165.74 o
  -3  17   5      148.50       96.57     18.27 o
  -2  17   5     2611.57     2569.58    109.62 o
  -1  17   5      192.30      177.48     22.19 o
   0  17   5     2518.71     2582.63    133.11 o
   1  17   5       43.51       35.24     14.36 o
   2  17   5     2175.44     2105.00    108.32 o
   3  17   5     1448.23     1404.20     80.91 o
  -4  18   5      192.82      164.43     28.71 o
  -3  18   5      548.07      491.99     37.85 o
  -2  18   5      225.70      165.74     22.19 o
  -1  18   5     1821.80     1735.67     84.83 o
   0  18   5      114.54      114.84     22.19 o
   1  18   5      593.19      528.53     35.24 o
   2  18   5      293.79      221.85     26.10 o
  -3  19   5      388.55      361.49     33.93 o
  -2  19   5     5055.78     4951.24    228.38 o
  -1  19   5      877.05      746.47     43.07 o
   0  19   5     4537.94     4728.08    157.91 o
   1  19   5      762.42      742.56     48.29 o
  -2  20   5       13.44       14.36     22.19 o
  -1  20   5     2055.40     2029.30    108.32 o
   0  20   5      241.39      203.58     27.41 o
  -8   0   6    10170.41     9550.13    318.42 o
  -7   0   6       52.68       60.03     11.75 o
  -6   0   6     9084.88     8818.01    258.39 o
  -5   0   6      135.91      125.28     13.05 o
  -4   0   6    29619.76    29553.46    886.11 o
  -3   0   6        7.49       14.36      9.14 o
  -2   0   6    10522.51    10604.58    240.12 o
  -1   0   6     2504.41     2412.98     77.00 o
   0   0   6    18242.59    17780.88    648.59 o
   1   0   6     1363.67     1444.66     52.20 o
   2   0   6     8913.00     8833.67    215.33 o
   3   0   6     2464.62     2620.48    105.71 o
   4   0   6     8246.71     8252.94    270.14 o
   5   0   6     2101.32     2181.99     78.30 o
   6   0   6     2743.21     2741.84    107.01 o
  -8   1   6        0.99       -2.95      8.73 o
  -7   1   6     1977.78     1907.45     48.44 o
  -6   1   6      126.74      122.80     11.07 o
  -5   1   6     4968.52     4605.89     87.95 o
  -4   1   6       61.78       87.29     10.58 o
  -3   1   6     1601.76     1560.67     38.53 o
  -2   1   6      122.52      136.82     10.62 o
  -1   1   6     1428.21     1428.50     54.81 o
   0   1   6      865.42      972.55     50.24 o
   1   1   6     2538.46     2387.88    155.30 o
   2   1   6     2335.04     2330.76     59.64 o
   3   1   6     1602.78     1607.30     48.30 o
   4   1   6     1143.12     1210.55     42.42 o
   5   1   6      768.93      710.89     27.76 o
   6   1   6      664.89      637.77     28.21 o
  -8   2   6     3021.46     2778.07     86.13 o
  -7   2   6       10.57       21.34      7.80 o
  -6   2   6     2201.54     2105.61     48.39 o
  -5   2   6      190.05      176.21     15.66 o
  -4   2   6     4652.85     4498.31     90.18 o
  -3   2   6       54.19       72.07     19.58 o
  -2   2   6     2635.47     2665.85     56.57 o
  -1   2   6     1199.55     1137.01     61.99 o
   0   2   6     5171.08     5054.93    285.80 o
   1   2   6     2298.99     2353.96     62.22 o
   2   2   6     1000.61     1008.62     34.57 o
   3   2   6      540.58      623.62     30.18 o
   4   2   6     1586.01     1664.21     55.70 o
   5   2   6      962.06      944.80     38.02 o
   6   2   6      997.60      835.84     65.25 o
  -8   3   6      234.10      188.71     28.06 o
  -7   3   6     8760.85     8528.62    184.79 o
  -6   3   6       20.34       15.66      6.46 o
  -5   3   6    14483.20    14093.94    263.61 o
  -4   3   6       59.00       48.89      7.18 o
  -3   3   6    15641.18    15519.89    313.86 o
  -2   3   6      316.13      335.97     23.49 o
  -1   3   6    15530.03    15464.17    833.91 o
   0   3   6     1795.59     1840.47     79.61 o
   1   3   6    13959.18    13918.31    602.27 o
   2   3   6     2574.47     2630.37    114.84 o
   3   3   6     8275.18     8425.61    268.83 o
   4   3   6     3379.44     3613.06     85.69 o
   5   3   6     4304.77     4312.45    189.23 o
   6   3   6     2686.11     2640.87     94.42 o
  -8   4   6     1960.50     1912.13     75.92 o
  -7   4   6       21.12       20.26      8.44 o
  -6   4   6     2670.16     2530.95    116.15 o
  -5   4   6      114.98      109.62     11.75 o
  -4   4   6     1877.06     1922.59     75.04 o
  -3   4   6     1131.87     1173.97     32.90 o
  -2   4   6     2878.42     2771.86     67.86 o
  -1   4   6      169.38      209.25     11.29 o
   0   4   6     1854.77     1862.71     74.39 o
   1   4   6      667.83      701.01     24.50 o
   2   4   6      483.98      462.62     24.50 o
   3   4   6      397.78      387.72     25.08 o
   4   4   6      966.21      931.95     35.67 o
   5   4   6      486.32      452.84     51.55 o
   6   4   6      254.38      222.28     18.50 o
  -8   5   6      117.58      128.10     28.71 o
  -7   5   6     3064.76     3089.56     77.73 o
  -6   5   6       18.33       22.19      7.83 o
  -5   5   6     6534.98     6433.74    140.94 o
  -4   5   6      851.30      797.37     26.10 o
  -3   5   6     5325.24     5377.74    514.83 o
  -2   5   6      440.02      454.15     20.88 o
  -1   5   6     3471.49     3440.03     86.13 o
   0   5   6      528.33      525.20     18.42 o
   1   5   6     5318.23     5384.56    199.67 o
   2   5   6      355.38      378.90     15.39 o
   3   5   6     2022.14     2000.34    120.06 o
   4   5   6     1280.41     1340.95     47.75 o
   5   5   6     1142.70     1161.26     46.03 o
   6   5   6      766.61      726.41     39.15 o
  -8   6   6     6334.99     6294.77    173.66 o
  -7   6   6       53.70       48.38     10.34 o
  -6   6   6    10762.03    10872.11    255.78 o
  -5   6   6      461.19      450.23     20.88 o
  -4   6   6     8669.57     8764.50    190.53 o
  -3   6   6     1459.79     1470.76     41.76 o
  -2   6   6    15386.71    15053.43    736.03 o
  -1   6   6      197.70      197.06     15.66 o
   0   6   6    11296.69    11379.64    464.59 o
   1   6   6     4338.24     4509.98    164.43 o
   2   6   6     7577.32     7629.50    419.56 o
   3   6   6     1732.72     1844.01     62.64 o
   4   6   6     5178.70     5237.91    154.90 o
   5   6   6     3172.95     3437.74    109.62 o
   6   6   6     2827.87     2766.42    101.05 o
  -8   7   6       46.86       43.02     14.10 o
  -7   7   6      870.89      778.01     26.57 o
  -6   7   6       31.93       30.65     10.44 o
  -5   7   6      651.26      618.07     22.50 o
  -4   7   6      354.33      351.05     16.97 o
  -3   7   6     2872.45     2904.97     71.78 o
  -2   7   6      797.38      876.08     33.93 o
  -1   7   6     4463.68     4627.48    196.41 o
   0   7   6      101.91      127.18      9.66 o
   1   7   6      874.06      926.88     54.16 o
   2   7   6      367.68      332.92     18.92 o
   3   7   6      339.28      329.12     22.19 o
   4   7   6      319.85      308.62     37.19 o
   5   7   6       47.83       65.09     12.82 o
  -8   8   6     2520.69     2503.89     89.15 o
  -7   8   6      269.28      226.93     21.53 o
  -6   8   6     4126.00     4213.21     95.34 o
  -5   8   6      177.37      159.21     10.03 o
  -4   8   6     5272.91     5333.04    117.29 o
  -3   8   6      303.35      303.49     28.06 o
  -2   8   6     8362.14     8529.26    165.19 o
  -1   8   6      256.86      291.86     13.75 o
   0   8   6     4301.26     4055.13    118.44 o
   1   8   6     1663.05     1633.84     50.24 o
   2   8   6     3851.03     3837.80    275.36 o
   3   8   6     1039.21      958.53     73.73 o
   4   8   6     1878.02     1793.24     69.82 o
   5   8   6      968.38      997.24     46.63 o
  -7   9   6     7515.56     7965.03    230.78 o
  -6   9   6      432.86      408.46     17.14 o
  -5   9   6    10631.20    11259.38    249.84 o
  -4   9   6      443.90      458.95     33.28 o
  -3   9   6     8427.75     8708.42    182.96 o
  -2   9   6      720.20      726.72     21.72 o
  -1   9   6    10340.72     9764.60    358.23 o
   0   9   6      853.59      916.12     41.76 o
   1   9   6     6862.22     6596.42    315.16 o
   2   9   6     2674.85     2804.30     81.30 o
   3   9   6     5263.03     5406.31    273.40 o
   4   9   6     1661.09     1845.08    109.62 o
   5   9   6     3254.93     3242.42    118.12 o
  -7  10   6       13.09       18.71      7.71 o
  -6  10   6     1020.89     1060.15     36.36 o
  -5  10   6       19.97       21.70      7.21 o
  -4  10   6     1449.86     1512.94    140.94 o
  -3  10   6      717.96      729.51     27.41 o
  -2  10   6      372.38      430.66     20.88 o
  -1  10   6      261.85      277.97     16.97 o
   0  10   6      459.27      482.86     24.80 o
   1  10   6      183.27      208.80     24.80 o
   2  10   6     1068.50     1059.38     80.26 o
   3  10   6      415.90      433.47     22.85 o
   4  10   6      117.08      106.32     13.36 o
   5  10   6      625.11      594.16     50.90 o
  -7  11   6     4858.20     5130.41    133.38 o
  -6  11   6        0.23       -4.44      7.18 o
  -5  11   6     4239.19     4592.04    255.78 o
  -4  11   6      107.27      110.29      9.45 o
  -3  11   6     4407.82     4547.99    113.54 o
  -2  11   6      693.71      685.13     27.41 o
  -1  11   6     4825.20     4614.55    161.82 o
   0  11   6      390.05      327.56     27.41 o
   1  11   6     2203.87     2037.13     74.39 o
   2  11   6     1323.17     1346.05    122.02 o
   3  11   6     3442.97     3360.58    153.99 o
   4  11   6      877.58      864.07     45.26 o
  -7  12   6       94.81       74.92     18.27 o
  -6  12   6     5698.93     6172.01    187.92 o
  -5  12   6      111.55       98.20     24.14 o
  -4  12   6     9171.49    10249.27    830.64 o
  -3  12   6      117.23      125.28     11.75 o
  -2  12   6     8485.71     8267.29    276.66 o
  -1  12   6      420.38      336.69     26.10 o
   0  12   6    11121.66    10399.69    554.63 o
   1  12   6     1625.57     1575.16     97.88 o
   2  12   6     3751.74     3583.58    133.11 o
   3  12   6     1627.82     1758.02    167.69 o
   4  12   6     3198.64     3213.45    364.10 o
  -6  13   6      185.97      165.70     15.36 o
  -5  13   6      377.16      383.13     22.92 o
  -4  13   6        2.20       -3.17      9.79 o
  -3  13   6      378.68      347.13     26.10 o
  -2  13   6       39.18       62.64     16.97 o
  -1  13   6       26.54        6.53     10.44 o
   0  13   6     1383.88     1264.56     84.83 o
   1  13   6       86.60      123.98     27.41 o
   2  13   6      183.98      138.33     23.49 o
   3  13   6       10.66       22.45     13.48 o
   4  13   6      176.76      128.61     20.28 o
  -6  14   6     2269.06     2330.70    103.10 o
  -5  14   6       21.82        9.24     13.70 o
  -4  14   6     4356.55     4461.86    157.91 o
  -3  14   6      365.58      272.75     26.10 o
  -2  14   6     3307.82     3078.54    112.23 o
  -1  14   6      634.94      599.00     35.24 o
   0  14   6     4378.95     4396.61    208.80 o
   1  14   6      472.42      378.46     45.68 o
   2  14   6     1895.38     1803.54     82.22 o
   3  14   6     1180.39     1180.55    120.06 o
  -5  15   6     6807.70     7747.45    364.75 o
  -4  15   6      235.57      227.07     20.88 o
  -3  15   6     7348.32     7180.21    301.46 o
  -2  15   6      488.85      420.22     32.63 o
  -1  15   6     5914.40     5598.53    206.19 o
   0  15   6     1002.68      925.26     66.56 o
   1  15   6     5505.16     5252.70    206.19 o
   2  15   6      678.54      698.18     60.03 o
   3  15   6     2343.90     2375.19    171.61 o
  -5  16   6      108.15       82.95     15.41 o
  -4  16   6      329.54      319.73     31.32 o
  -3  16   6       87.40       75.69     18.27 o
  -2  16   6        2.92       24.80     15.66 o
  -1  16   6       48.14       50.90     18.27 o
   0  16   6      184.39      167.04     22.19 o
   1  16   6      132.07       92.66     22.19 o
   2  16   6       17.78       22.19     19.58 o
  -4  17   6       80.04       56.12     19.58 o
  -3  17   6     3361.22     3198.60    139.64 o
  -2  17   6      106.77       70.47     19.58 o
  -1  17   6     3683.75     3502.67    163.13 o
   0  17   6      924.57      875.67     53.51 o
   1  17   6     3025.47     2846.25    133.11 o
  -3  18   6      216.42      191.84     22.19 o
  -2  18   6     3137.30     3079.84    127.89 o
  -1  18   6      639.14      612.05     44.37 o
   0  18   6     3616.23     3583.58    181.40 o
  -8   1   7     5698.53     5326.54    184.01 o
  -7   1   7        4.18        7.18      7.38 o
  -6   1   7     5498.95     4977.25    115.07 o
  -5   1   7      406.95      344.21     15.21 o
  -4   1   7     6245.57     6284.34    148.55 o
  -3   1   7      946.23      893.47     31.75 o
  -2   1   7     9141.77     9172.95    218.59 o
  -1   1   7     1745.40     1838.77     52.20 o
   0   1   7     4178.03     4290.90    134.42 o
   1   1   7     1594.92     1715.34    122.02 o
   2   1   7     4086.96     3956.27    111.37 o
   3   1   7     1058.70     1055.27     47.53 o
   4   1   7     1268.11     1209.75     46.83 o
   5   1   7     2453.36     2567.93    110.13 o
  -8   2   7        3.86       13.90     10.34 o
  -7   2   7     4750.66     4591.11    117.80 o
  -6   2   7      174.13      158.34     12.43 o
  -5   2   7     8682.35     8594.12    181.49 o
  -4   2   7      607.66      620.58     25.79 o
  -3   2   7     6285.71     6354.38    142.03 o
  -2   2   7      857.14      844.35     35.24 o
  -1   2   7     7628.93     7723.10    176.18 o
   0   2   7     1663.01     1701.03    171.61 o
   1   2   7     3323.56     3344.22    182.70 o
   2   2   7     2606.30     2865.63     87.75 o
   3   2   7     3226.03     3119.67    103.75 o
   4   2   7     2782.12     2836.44    103.49 o
   5   2   7      924.95      927.91     44.69 o
  -8   3   7      102.20       80.25     16.30 o
  -7   3   7        0.30        8.14     18.92 o
  -6   3   7       47.07       29.81      7.80 o
  -5   3   7        1.45       22.03      7.48 o
  -4   3   7       66.74       39.15      9.14 o
  -3   3   7        0.17       28.71     10.44 o
  -2   3   7      294.12      266.22     16.97 o
  -1   3   7       15.81       24.14      6.53 o
   0   3   7       51.57       62.37     11.75 o
   1   3   7      510.59      493.48     27.47 o
   2   3   7       35.50       34.67     12.40 o
   3   3   7       80.50       79.51     31.97 o
   4   3   7       11.46       54.27     19.58 o
   5   3   7       94.18       54.60     22.19 o
  -8   4   7       65.88       46.84     16.30 o
  -7   4   7     7631.56     7187.02    379.76 o
  -6   4   7        8.87       30.39      9.40 o
  -5   4   7     5077.00     4871.63    127.89 o
  -4   4   7      990.35     1006.17     33.93 o
  -3   4   7     6577.88     6470.28    172.26 o
  -2   4   7      995.31     1053.15     39.15 o
  -1   4   7     6234.91     6291.13    277.32 o
   0   4   7     2094.79     2210.60     56.92 o
   1   4   7     6138.71     6296.23    163.13 o
   2   4   7      887.41      924.68     42.28 o
   3   4   7     2685.83     2645.54     97.23 o
   4   4   7     2504.04     2686.45     85.48 o
   5   4   7      705.84      708.93     37.73 o
  -7   5   7       59.58       38.71     10.03 o
  -6   5   7     7232.53     7043.29    163.75 o
  -5   5   7      916.87      890.02     33.93 o
  -4   5   7     4050.72     4160.40    114.84 o
  -3   5   7      245.56      237.77     12.00 o
  -2   5   7     5480.14     5718.53    129.14 o
  -1   5   7     2201.89     2241.35     66.56 o
   0   5   7     5260.61     5177.71    197.06 o
   1   5   7     1907.09     2016.96     62.08 o
   2   5   7     2039.64     2069.02     76.56 o
   3   5   7     1707.98     1950.41     57.01 o
   4   5   7     3006.27     3217.92     98.71 o
   5   5   7     1024.98     1104.75     75.69 o
  -7   6   7      283.09      251.46     17.55 o
  -6   6   7        6.69       18.41      9.76 o
  -5   6   7       68.47       78.30     11.75 o
  -4   6   7      729.12      733.42     28.71 o
  -3   6   7       60.21       70.47     10.44 o
  -2   6   7        5.33       22.19      9.14 o
  -1   6   7        9.00       25.97     26.10 o
   0   6   7        2.45       13.57      9.14 o
   1   6   7      254.11      239.71     15.48 o
   2   6   7       40.18       59.20     14.42 o
   3   6   7       34.88       28.06      9.09 o
   4   6   7       91.90       80.58     13.75 o
  -7   7   7       30.48       39.42     10.96 o
  -6   7   7     6562.68     6203.54    843.04 o
  -5   7   7       19.56       44.37     10.44 o
  -4   7   7     8238.81     8648.36    199.67 o
  -3   7   7      349.33      332.78     18.27 o
  -2   7   7     7503.15     7432.08    211.41 o
  -1   7   7     2182.79     2258.79     68.46 o
   0   7   7     4830.21     4906.18    311.25 o
   1   7   7     1397.61     1446.53     54.35 o
   2   7   7     3443.52     3370.39    143.55 o
   3   7   7     3223.53     3404.29     97.88 o
   4   7   7     2215.09     2316.40    159.86 o
  -7   8   7     3308.20     3255.68    103.75 o
  -6   8   7       30.91       23.39      9.54 o
  -5   8   7     5137.80     5452.37    147.47 o
  -4   8   7      440.39      473.72     23.49 o
  -3   8   7     4224.81     4307.87    117.45 o
  -2   8   7      794.70      833.91     30.02 o
  -1   8   7     4112.88     4061.22    120.06 o
   0   8   7     1834.24     1856.35    103.10 o
   1   8   7     2769.05     2754.17    200.97 o
   2   8   7     1134.93     1198.85     61.99 o
   3   8   7     2312.63     2449.25     90.01 o
   4   8   7     1429.89     1453.97     97.22 o
  -7   9   7        3.00       12.45     26.75 o
  -6   9   7        5.41       15.54      9.06 o
  -5   9   7       24.32       18.27      9.14 o
  -4   9   7      115.84       97.88     11.75 o
  -3   9   7       21.66       36.54      9.14 o
  -2   9   7      469.28      438.49     20.88 o
  -1   9   7      166.02      163.13     16.97 o
   0   9   7      480.07      440.86     19.82 o
   1   9   7       10.57        6.41      5.01 o
   2   9   7       38.47       32.91      6.46 o
   3   9   7       25.21       24.01      8.69 o
   4   9   7       50.30       55.35     13.48 o
  -6  10   7      680.64      671.88     46.98 o
  -5  10   7     8820.25     9526.64    242.73 o
  -4  10   7      451.48      451.54     23.49 o
  -3  10   7     5678.69     5817.77    168.35 o
  -2  10   7      695.96      700.80     31.32 o
  -1  10   7     5864.47     6048.76    170.96 o
   0  10   7     1362.19     1289.36     46.98 o
   1  10   7     2698.54     2719.74     82.22 o
   2  10   7     2094.85     2166.89    105.71 o
   3  10   7     3756.52     3763.02    262.31 o
  -6  11   7     3672.08     3666.78    383.68 o
  -5  11   7      176.20      180.09     15.66 o
  -4  11   7     3492.23     3648.83    116.15 o
  -3  11   7      227.88      220.55     18.27 o
  -2  11   7     4103.23     4238.70    127.89 o
  -1  11   7      405.39      395.42     27.41 o
   0  11   7     1852.59     1674.34     71.78 o
   1  11   7     1236.71     1216.40    112.88 o
   2  11   7     2111.24     2307.82    112.88 o
   3  11   7     1320.71     1257.06     59.64 o
  -6  12   7       25.54        8.06     22.19 o
  -5  12   7      660.80      657.73     31.32 o
  -4  12   7       24.46       32.63      7.83 o
  -3  12   7       19.96       14.36     15.66 o
  -2  12   7      210.10      177.48     24.80 o
  -1  12   7      177.66      118.76     30.02 o
   0  12   7       52.61       44.37     18.27 o
   1  12   7      101.27       87.83     16.89 o
   2  12   7      134.94      145.46     17.62 o
   3  12   7      268.70      226.94     23.34 o
  -5  13   7      453.05      375.85     31.32 o
  -4  13   7     4976.82     5182.23    199.67 o
  -3  13   7      442.08      383.68     26.10 o
  -2  13   7     6640.58     7092.78    291.02 o
  -1  13   7     1282.20     1154.94     60.03 o
   0  13   7     4885.80     4360.07    187.92 o
   1  13   7     2289.93     2201.57    116.15 o
   2  13   7     3422.61     3438.01    409.78 o
  -4  14   7      160.17      153.99     20.88 o
  -3  14   7     2918.85     3021.12    133.11 o
  -2  14   7      304.60      234.90     28.71 o
  -1  14   7     1781.40     1521.65    125.28 o
   0  14   7      765.80      738.64     46.98 o
   1  14   7      996.08      990.51     70.47 o
   2  14   7      545.66      497.07     69.17 o
  -4  15   7      548.75      519.40     33.93 o
  -3  15   7       13.36       28.71     13.05 o
  -2  15   7      195.52      163.13     26.10 o
  -1  15   7       30.34       35.24     28.71 o
   0  15   7        7.79       -2.61     14.36 o
   1  15   7       94.54      109.62     20.88 o
  -2  16   7      610.44      516.79     44.37 o
  -1  16   7     4430.43     4082.10    203.58 o
  -7   0   8      335.76      288.41     26.10 o
  -6   0   8     6244.41     5812.55    211.41 o
  -5   0   8      381.64      335.39     24.80 o
  -4   0   8     9524.26     9931.19    381.07 o
  -3   0   8     3260.56     3330.41    144.86 o
  -2   0   8     9022.71     9358.29    343.22 o
  -1   0   8     2909.22     2931.07    165.74 o
   0   0   8     4285.75     4378.34    219.24 o
   1   0   8     3353.73     3382.61    185.31 o
   2   0   8     5707.62     5383.20    319.73 o
   3   0   8     3696.11     3627.95    261.00 o
  -7   1   8     1310.77     1134.25     40.13 o
  -6   1   8      119.81      116.34     21.53 o
  -5   1   8     2186.93     2154.47     60.40 o
  -4   1   8       93.29      123.31     30.02 o
  -3   1   8     2420.06     2525.66     70.86 o
  -2   1   8      383.22      444.14     41.76 o
  -1   1   8     1651.84     1562.10     66.78 o
   0   1   8      182.01      218.47     25.79 o
   1   1   8      625.11      562.13     41.49 o
   2   1   8      567.81      540.28     41.40 o
   3   1   8      433.69      430.11     58.73 o
  -7   2   8      132.32      121.51     12.92 o
  -6   2   8     2373.46     2139.16    117.45 o
  -5   2   8      259.77      233.55     35.24 o
  -4   2   8     2358.60     2467.09     89.99 o
  -3   2   8       22.66       53.79     12.05 o
  -2   2   8     2693.64     2781.44     73.53 o
  -1   2   8      393.57      424.13     24.80 o
   0   2   8      998.31      926.56     54.81 o
   1   2   8     1158.49     1187.36     89.39 o
   2   2   8      573.88      555.57     43.07 o
   3   2   8      624.00      626.05     38.92 o
  -7   3   8     8527.19     7612.68    612.71 o
  -6   3   8      504.05      468.58     25.06 o
  -5   3   8     8911.51     9062.74    321.69 o
  -4   3   8      905.58      905.81     43.90 o
  -3   3   8     9742.84     9955.99    267.53 o
  -2   3   8     2432.33     2471.71     82.22 o
  -1   3   8     6198.97     6301.94    174.87 o
   0   3   8     2591.04     2663.54    109.62 o
   1   3   8     5662.80     5661.02    384.98 o
   2   3   8     5109.20     5360.57    317.77 o
   3   3   8     2524.34     2467.71     93.37 o
  -6   4   8     1177.58     1146.09    109.62 o
  -5   4   8      138.18      152.49     15.78 o
  -4   4   8      402.04      424.13     23.49 o
  -3   4   8      321.80      341.91     23.49 o
  -2   4   8      886.37      922.65     39.15 o
  -1   4   8      349.43      391.51     24.80 o
   0   4   8     1024.75     1022.60     40.32 o
   1   4   8      232.44      310.42     30.67 o
   2   4   8      782.66      757.54     47.17 o
   3   4   8      164.05      150.22     22.85 o
  -6   5   8      130.03      127.25     18.27 o
  -5   5   8     2087.76     2101.08     71.78 o
  -4   5   8      627.29      644.68     30.02 o
  -3   5   8     2349.34     2358.17     79.61 o
  -2   5   8      444.15      452.84     28.71 o
  -1   5   8      857.14      786.93     40.46 o
   0   5   8      662.18      680.29     33.77 o
   1   5   8     2017.36     1973.33     63.19 o
   2   5   8     1188.27     1308.60     58.46 o
   3   5   8     1302.34     1321.43     61.99 o
  -6   6   8     8237.02     8448.24    418.91 o
  -5   6   8      450.62      441.10     24.80 o
  -4   6   8     9677.94     9803.30    305.37 o
  -3   6   8      666.75      670.78     31.32 o
  -2   6   8     7488.96     7451.66    217.94 o
  -1   6   8     2554.43     2563.83     87.44 o
   0   6   8     5227.01     5435.56    162.65 o
   1   6   8     2420.48     2481.66    129.20 o
   2   6   8     2894.73     3057.33     92.80 o
   3   6   8     3159.96     3336.46    153.99 o
  -6   7   8        1.46        7.93      9.62 o
  -5   7   8      387.04      379.76     23.49 o
  -4   7   8        7.15       11.75      9.14 o
  -3   7   8      584.75      619.88     30.02 o
  -2   7   8      673.58      683.83     36.54 o
  -1   7   8      463.34      446.36     22.59 o
   0   7   8      552.64      539.01     52.20 o
   1   7   8      801.50      745.25     44.36 o
   2   7   8      270.68      264.12     19.74 o
   3   7   8      109.50       91.65     14.71 o
  -6   8   8     1291.47     1291.97     57.42 o
  -5   8   8       42.23       46.98     11.75 o
  -4   8   8     3301.44     3365.64    104.40 o
  -3   8   8      752.74      789.54     31.32 o
  -2   8   8     2856.76     2856.69    104.40 o
  -1   8   8     1446.88     1395.40     52.62 o
   0   8   8     1854.19     1820.12     71.33 o
   1   8   8      992.61     1080.45     78.95 o
   2   8   8     1132.33     1100.35     72.43 o
  -5   9   8     6005.68     6097.05    184.01 o
  -4   9   8      692.29      708.63     36.54 o
  -3   9   8     7117.78     7467.32    206.19 o
  -2   9   8     1874.38     1868.13     60.00 o
  -1   9   8     5354.37     5126.52    170.09 o
   0   9   8     1738.81     1773.42     55.79 o
   1   9   8     4474.78     4377.23    163.21 o
   2   9   8     1511.97     1628.44     67.97 o
  -5  10   8       47.98       53.51     13.05 o
  -4  10   8      662.26      655.12     33.93 o
  -3  10   8      181.27      186.62     16.97 o
  -2  10   8      100.35       80.91     11.75 o
  -1  10   8      108.91      101.27     16.97 o
   0  10   8      271.79      250.48     35.24 o
   1  10   8        3.27       10.40     12.79 o
   2  10   8      237.57      209.26     33.93 o
  -4  11   8      273.51      241.43     26.10 o
  -3  11   8     1848.46     1909.24     82.22 o
  -2  11   8      827.54      916.12     41.76 o
  -1  11   8     1968.17     1973.19     70.47 o
   0  11   8      313.96      352.88     25.45 o
   1  11   8     1948.13     1953.18     84.08 o
  -4  12   8     4086.86     4186.50    156.60 o
  -3  12   8      987.46      909.60     41.76 o
  -2  12   8     5538.06     5507.18    177.48 o
  -1  12   8     2203.50     2266.82     84.83 o
   0  12   8     5135.56     5328.69    253.26 o
  -2  13   8        5.19       15.66     11.75 o
  -1  13   8      126.09      135.72     18.27 o
  -5   1   9       11.66        4.08      7.21 o
  -4   1   9     3580.69     3826.59    148.29 o
  -3   1   9     1378.44     1339.15     66.67 o
  -2   1   9     3934.80     3946.41    189.95 o
  -1   1   9      972.34     1004.87     57.62 o
   0   1   9     3261.69     3183.39    143.92 o
   1   1   9     1829.80     1819.22    101.04 o
  -5   2   9     4038.09     4211.47    128.59 o
  -4   2   9      659.08      724.00     42.73 o
  -3   2   9     3836.45     4109.19    250.56 o
  -2   2   9     1062.22     1075.56     48.75 o
  -1   2   9     3447.87     3608.28    124.38 o
   0   2   9     1490.69     1542.80     72.08 o
   1   2   9     2104.56     2049.47    107.94 o
  -5   3   9        5.55       30.13     14.36 o
  -4   3   9       12.58       29.58     28.71 o
  -3   3   9        6.26       48.47     35.24 o
  -2   3   9      154.41      117.63     16.09 o
  -1   3   9       16.97       54.64     26.10 o
   0   3   9       17.92       41.76     17.37 o
   1   3   9        1.50       31.58     24.14 o
  -5   4   9     5560.71     5837.35    254.48 o
  -4   4   9      827.52      874.56     40.07 o
  -3   4   9     3311.84     3306.38    126.03 o
  -2   4   9      824.55      796.06     36.54 o
  -1   4   9     3821.24     3755.84    163.13 o
   0   4   9     1074.87     1200.62     70.47 o
   1   4   9     3386.45     3253.41    170.96 o
  -4   5   9     3424.32     3752.57    133.37 o
  -3   5   9      276.48      238.82     22.19 o
  -2   5   9     2671.44     2649.19    113.54 o
  -1   5   9      648.31      753.00     52.20 o
   0   5   9     2491.18     2539.57    117.45 o
   1   5   9     1335.42     1301.10     80.91 o
  -4   6   9        0.85       35.24     11.75 o
  -3   6   9        1.40        1.31      7.83 o
  -2   6   9       11.75       19.58     10.44 o
  -1   6   9      114.76       77.00     22.19 o
   0   6   9        2.60       65.25     22.19 o
  -4   7   9     6933.89     7262.43    262.31 o
  -3   7   9      923.10      920.04     40.46 o
  -2   7   9     3529.19     3430.89    143.55 o
  -1   7   9     1477.62     1376.79     79.61 o
   0   7   9     3514.95     3497.45    160.52 o
  -3   8   9     2887.30     3100.72    103.10 o
  -2   8   9      597.93      649.90     30.02 o
  -1   8   9     1842.20     1804.84    105.71 o
 
